# Supplementary material for: Concurrent visual encounter sampling validates eDNA selectivity and sensitivity for the endangered wood turtle (Glyptemys insculpta)
Source: PLoS One. 2019 Apr 24;14(4):e0215586. doi: 10.1371/journal.pone.0215586 (PMC6481842; doi:10.1371/journal.pone.0215586)
Supplement: S1 Dataset — Accession number and alignments of published control region sequences from wood turtles and other turtle species known or suspected to co-occur with wood turtles in Virginia. (ZIP) [file pone.0215586.s001.zip]

Archive with 8 entries (8 files):
- S1 Dataset/Chelydra serpentina.TXT
- S1 Dataset/Chrysemys picta.TXT
- S1 Dataset/Clemmys guttata.TXT
- S1 Dataset/Glyptemys insculpta.TXT
- S1 Dataset/Glyptemys muhlembergii.TXT
- S1 Dataset/Sternotherus odoratus AF316.TXT
- S1 Dataset/Terrapene carolina.TXT
- S1 Dataset/Trachemys scripta.TXT
