# Supplementary material for: Concurrent visual encounter sampling validates eDNA selectivity and sensitivity for the endangered wood turtle (Glyptemys insculpta)
Source: PLoS One. 2019 Apr 24;14(4):e0215586. doi: 10.1371/journal.pone.0215586 (PMC6481842; doi:10.1371/journal.pone.0215586)
Supplement: S1 Dataset — Accession number and alignments of published control region sequences from wood turtles and other turtle species known or suspected to co-occur with wood turtles in Virginia. (ZIP) [file pone.0215586.s001.zip › S1 Dataset/Chelydra serpentina.TXT]

>C._serpentina_AF029986.1 Chelydra serpentina mitochondrial control region, partial sequence
ACAACATCACTA--------------------------------------
--------------------------------------------------
-------------------------------------
>Primer1f
ACAACGTTACCAGTTTCAGG------------------------------
--------------------------------------------------
-------------------------------------
>C._serpentina_EF122793.1 Chelydra serpentina mitochondrion, complete genome
ACAACATCACTAGTTTCAAGTCCATTGTGTTATGGCGTCCATTCATCTCT
TTTTAAAAGGCCTCTGGTTGTTTTTTCAGGCACATTACATTATTA-AAG-
GTCATTCATCTCTTTTTAAAAGGCCTCTGGTTAAATG
>C._serpentina_NC_011198.1 Chelydra serpentina mitochondrion, complete genome
ACAACATCACTAGTTTCAAGTCCATTGTGTTATGGCGTCCATTCATCTCT
TTTTAAAAGGCCTCTGGTTGTTTTTTCAGGCACATTACATTATTA-AAG-
GTCATTCATCTCTTTTTAAAAGGCCTCTGGTTAAATG
>Probe
--------------------------------------------------
------------------------------------------TTATAAGT
GGCGTACATAACT------------------------
>Primer2r
--------------------------------------------------
--------------------------------------------------
----------------TAAAAGGCCTCTGGTTAA-TG
