# Supplementary material for: Concurrent visual encounter sampling validates eDNA selectivity and sensitivity for the endangered wood turtle (Glyptemys insculpta)
Source: PLoS One. 2019 Apr 24;14(4):e0215586. doi: 10.1371/journal.pone.0215586 (PMC6481842; doi:10.1371/journal.pone.0215586)
Supplement: S1 Dataset — Accession number and alignments of published control region sequences from wood turtles and other turtle species known or suspected to co-occur with wood turtles in Virginia. (ZIP) [file pone.0215586.s001.zip › S1 Dataset/Chrysemys picta.TXT]

>gi|389620279|gb|JQ963736.1| Chrysemys picta picta voucher HBS26213 control region, partial sequence; mitochondrial
ACAACATCACTAGTTTCTACGTCCATGTAATAGATGGCGTACATAACTGA
TTTATTCTGGCCTCTGGTTGTTTTTTCAGGCACATTATACTAATAAAGTT
CATACGTCTCTTTTTAAAAGGCCTCTGGTTAATG
>gi|389620298|gb|JQ963755.1| Chrysemys picta voucher HBS26330 control region, partial sequence; mitochondrial
ACAACATCACTAGTTTCTACGTCCATGTAATAGATGGCGTACATAACTGA
TTTATTCTGGCCTCTGGTTGTTTTTTCAGGCACATTATACTAATAAAGTT
CATACGTCTCTTTTTAAAAGGCCTCTGGTTAATG
>gi|389620415|gb|JQ963872.1| Chrysemys picta voucher HBS31533 control region, partial sequence; mitochondrial
ACAACATCACTAGTTTCTACGTCCATGTAATAGATGGCGTACATAACTGA
TTTATTCTGGCCTCTGGTTGTTTTTTCAGGCACATTATACTAATAAAGTT
CATACGTCTCTTTTTAAAAGGCCTCTGGTTAATG
>gi|389620417|gb|JQ963874.1| Chrysemys picta voucher HBS31678 control region, partial sequence; mitochondrial
ACAACATCACTAGTTTCTACGTCCATGTAACAGATGGCGTACATAACTGA
TTTATTCTGGCCTCTGGTTGTTTTTTCAGGCACATTATACTAATAAAGTT
CATACGTCTCTTTTTAAAAGGCCTCTGGTTAATG
>gi|389620419|gb|JQ963876.1| Chrysemys picta voucher HBS33030 control region, partial sequence; mitochondrial
ACAACATCACTAGTTTCTACGTCCATGTAACAGATGGCGTACATAACTGA
TTTATTCTGGCCTCTGGTTGTTTTTTCAGGCACATTATACTAATAAAGTT
CATACGTCTCTTTTTAAAAGGCCTCTGGTTAATG
>gi|389620421|gb|JQ963878.1| Chrysemys picta voucher HBS33053 control region, partial sequence; mitochondrial
ACAACATCACTAGTTTCTACGTCCATGTAACAGATGGCGTACATAACTGA
TTTATTCTGGCCTCTGGTTGTTTTTTCAGGCACATTATACTAATAAAGTT
CATACGTCTCTTTTTAAAAGGCCTCTGGTTAATG
>KF554012.1 Chrysemys picta bellii voucher BA.01 control region, partial sequence; mitochondrial
ACAACATCACTAGTTTCTACGTCCATGTAATAGATGGCGTACATAACTGA
TTTATTCTGGCCTCTGGTTGTTTTTTCAGGCACATTATACTAATAAAGTT
CATACGTCTCTTTTTAAAAGGCCTCTGGTTAATG
>KF554013.1 Chrysemys picta bellii voucher BA.10 control region, partial sequence; mitochondrial
ACAACATCACTAGTTTCTACGTCCATGTAATAGATGGCGTACATAACTGA
TTTATTCTGGCCTCTGGTTGTTTTTTCAGGCACATTATACTAATAAAGTT
CATACGTCTCTTTTTAAAAGGCCTCTGGTTAATG
>KF554014.1 Chrysemys picta bellii voucher BE.06 control region, partial sequence; mitochondrial
ACAACATCACTAGTTTCTACGTCCATGTAATAGATGGCGTACATAACTGA
TTTATTCTGGCCTCTGGTTGTTTTTTCAGGCACATTATACTAATAAAGTT
CATACGTCTCTTTTTAAAAGGCCTCTGGTTAATG
>KF554015.1 Chrysemys picta bellii voucher BE.07 control region, partial sequence; mitochondrial
ACAACATCACTAGTTTCTACGTCCATGTAATAGATGGCGTACATAACTGA
TTTATTCTGGCCTCTGGTTGTTTTTTCAGGCACATTATACTAATAAAGTT
CATACGTCTCTTTTTAAAAGGCCTCTGGTTAATG
>KF554016.1 Chrysemys picta bellii voucher BE.08 control region, partial sequence; mitochondrial
ACAACATCACTAGTTTCTACGTCCATGTAATAGATGGCGTACATAACTGA
TTTATTCTGGCCTCTGGTTGTTTTTTCAGGCACATTATACTAATAAAGTT
CATACGTCTCTTTTTAAAAGGCCTCTGGTTAATG
>KF554017.1 Chrysemys picta bellii voucher BE.17 control region, partial sequence; mitochondrial
ACAACATCACTAGTTTCTACGTCCATGTAATAGATGGCGTACATAACTGA
TTTATTCTGGCCTCTGGTTGTTTTTTCAGGCACATTATACTAATAAAGTT
CATACGTCTCTTTTTAAAAGGCCTCTGGTTAATG
>KF554018.1 Chrysemys picta bellii voucher BU.01 control region, partial sequence; mitochondrial
ACAACATCACTAGTTTCTACGTCCATGTAATAGATGGCGTACATAACTGA
TTTATTCTGGCCTCTGGTTGTTTTTTCAGGCACATTATACTAATAAAGTT
CATACGTCTCTTTTTAAAAGGCCTCTGGTTAATG
>KF554019.1 Chrysemys picta bellii voucher BU.10 control region, partial sequence; mitochondrial
ACAACATCACTAGTTTCTACGTCCATGTAATAGATGGCGTACATAACTGA
TTTATTCTGGCCTCTGGTTGTTTTTTCAGGCACATTATACTAATAAAGTT
CATACGTCTCTTTTTAAAAGGCCTCTGGTTAATG
>KF554020.1 Chrysemys picta bellii voucher BU.19 control region, partial sequence; mitochondrial
ACAACATCACTAGTTTCTACGTCCATGTAATAGATGGCGTACATAACTGA
TTTATTCTGGCCTCTGGTTGTTTTTTCAGGCACATTATACTAATAAAGTT
CATACGTCTCTTTTTAAAAGGCCTCTGGTTAATG
>KF554021.1 Chrysemys picta bellii voucher TE.23 control region, partial sequence; mitochondrial
ACAACATCACTAGTTTCTACGTCCATGTAATAGATGGCGTACATAACTGA
TTTATTCTGGCCTCTGGTTGTTTTTTCAGGCACATTATACTAATAAAGTT
CATACGTCTCTTTTTAAAAGGCCTCTGGTTAATG
>KF554022.1 Chrysemys picta bellii voucher CV.01 control region, partial sequence; mitochondrial
ACAACATCACTAGTTTCTACGTCCATGTAATAGATGGCGTACATAACTGA
TTTATTCTGGCCTCTGGTTGTTTTTTCAGGCACATTATACTAATAAAGTT
CATACGTCTCTTTTTAAAAGGCCTCTGGTTAATG
>KF554023.1 Chrysemys picta bellii voucher CV.12 control region, partial sequence; mitochondrial
ACAACATCACTAGTTTCTACGTCCATGTAATAGATGGCGTACATAACTGA
TTTATTCTGGCCTCTGGTTGTTTTTTCAGGCACATTATACTAATAAAGTT
CATACGTCTCTTTTTAAAAGGCCTCTGGTTAATG
>KF554024.1 Chrysemys picta bellii voucher CV.17 control region, partial sequence; mitochondrial
ACAACATCACTAGTTTCTACGTCCATGTAATAGATGGCGTACATAACTGA
TTTATTCTGGCCTCTGGTTGTTTTTTCAGGCACATTATACTAATAAAGTT
CATACGTCTCTTTTTAAAAGGCCTCTGGTTAATG
>KF554025.1 Chrysemys picta bellii voucher DO.01 control region, partial sequence; mitochondrial
ACAACATCACTAGTTTCTACGTCCATGTAATAGATGGCGTACATAACTGA
TTTATTCTGGCCTCTGGTTGTTTTTTCAGGCACATTATACTAATAAAGTT
CATACGTCTCTTTTTAAAAGGCCTCTGGTTAATG
>KF554026.1 Chrysemys picta bellii voucher DO.06 control region, partial sequence; mitochondrial
ACAACATCACTAGTTTCTACGTCCATGTAATAGATGGCGTACATAACTGA
TTTATTCTGGCCTCTGGTTGTTTTTTCAGGCACATTATACTAATAAAGTT
CATACGTCTCTTTTTAAAAGGCCTCTGGTTAATG
>KF554027.1 Chrysemys picta bellii voucher DO.23 control region, partial sequence; mitochondrial
ACAACATCACTAGTTTCTACGTCCATGTAATAGATGGCGTACATAACTGA
TTTATTCTGGCCTCTGGTTGTTTTTTCAGGCACATTATACTAATAAAGTT
CATACGTCTCTTTTTAAAAGGCCTCTGGTTAATG
>KF554028.1 Chrysemys picta bellii voucher EL.01 control region, partial sequence; mitochondrial
ACAACATCACTAGTTTCTACGTCCATGTAATAGATGGCGTACATAACTGA
TTTATTCTGGCCTCTGGTTGTTTTTTCAGGCACATTATACTAATAAAGTT
CATACGTCTCTTTTTAAAAGGCCTCTGGTTAATG
>KF554029.1 Chrysemys picta bellii voucher EL.12 control region, partial sequence; mitochondrial
ACAACATCACTAGTTTCTACGTCCATGTAATAGATGGCGTACATAACTGA
TTTATTCTGGCCTCTGGTTGTTTTTTCAGGCACATTATACTAATAAAGTT
CATACGTCTCTTTTTAAAAGGCCTCTGGTTAATG
>KF554030.1 Chrysemys picta bellii voucher EL.23 control region, partial sequence; mitochondrial
ACAACATCACTAGTTTCTACGTCCATGTAATAGATGGCGTACATAACTGA
TTTATTCTGGCCTCTGGTTGTTTTTTCAGGCACATTATACTAATAAAGTT
CATACGTCTCTTTTTAAAAGGCCTCTGGTTAATG
>KF554031.1 Chrysemys picta bellii voucher TE.113 control region, partial sequence; mitochondrial
ACAACATCACTAGTTTCTACGTCCATGTAATAGATGGCGTACATAACTGA
TTTATTCTGGCCTCTGGTTGTTTTTTCAGGCACATTATACTAATAAAGTT
CATACGTCTCTTTTTAAAAGGCCTCTGGTTAATG
>KF554032.1 Chrysemys picta bellii voucher ER.01 control region, partial sequence; mitochondrial
ACAACATCACTAGTTTCTACGTCCATGTAATAGATGGCGTACATAACTGA
TTTATTCTGGCCTCTGGTTGTTTTTTCAGGCACATTATACTAATAAAGTT
CATACGTCTCTTTTTAAAAGGCCTCTGGTTAATG
>KF554033.1 Chrysemys picta bellii voucher ER.06 control region, partial sequence; mitochondrial
ACAACATCACTAGTTTCTACGTCCATGTAATAGATGGCGTACATAACTGA
TTTATTCTGGCCTCTGGTTGTTTTTTCAGGCACATTATACTAATAAAGTT
CATACGTCTCTTTTTAAAAGGCCTCTGGTTAATG
>KF554034.1 Chrysemys picta bellii voucher BA.801 control region, partial sequence; mitochondrial
ACAACATCACTAGTTTCTACGTCCATGTAATAGATGGCGTACATAACTGA
TTTATTCTGGCCTCTGGTTGTTTTTTCAGGCACATTATACTAATAAAGTT
CATACGTCTCTTTTTAAAAGGCCTCTGGTTAATG
>KF554035.1 Chrysemys picta bellii voucher JO.01 control region, partial sequence; mitochondrial
ACAACATCACTAGTTTCTACGTCCATGTAATAGATGGCGTACATAACTGA
TTTATTCTGGCCTCTGGTTGTTTTTTCAGGCACATTATACTAATAAAGTT
CATACGTCTCTTTTTAAAAGGCCTCTGGTTAATG
>KF554036.1 Chrysemys picta bellii voucher JO.23 control region, partial sequence; mitochondrial
ACAACATCACTAGTTTCTACGTCCATGTAATAGATGGCGTACATAACTGA
TTTATTCTGGCCTCTGGTTGTTTTTTCAGGCACATTATACTAATAAAGTT
CATACGTCTCTTTTTAAAAGGCCTCTGGTTAATG
>KF554037.1 Chrysemys picta bellii voucher JO.38 control region, partial sequence; mitochondrial
ACAACATCACTAGTTTCTACGTCCATGTAATAGATGGCGTACATAACTGA
TTTATTCTGGCCTCTGGTTGTTTTTTCAGGCACATTATACTAATAAAGTT
CATACGTCTCTTTTTAAAAGGCCTCTGGTTAATG
>KF554038.1 Chrysemys picta bellii voucher KL.34.01 control region, partial sequence; mitochondrial
ACAACATCACTAGTTTCTACGTCCATGTAATAGATGGCGTACATAACTGA
TTTATTCTGGCCTCTGGTTGTTTTTTCAGGCACATTATACTAATAAAGTT
CATACGTCTCTTTTTAAAAGGCCTCTGGTTAATG
>KF554039.1 Chrysemys picta bellii voucher KL.34.12 control region, partial sequence; mitochondrial
ACAACATCACTAGTTTCTACGTCCATGTAATAGATGGCGTACATAACTGA
TTTATTCTGGCCTCTGGTTGTTTTTTCAGGCACATTATACTAATAAAGTT
CATACGTCTCTTTTTAAAAGGCCTCTGGTTAATG
>KF554040.1 Chrysemys picta bellii voucher KL.34.16 control region, partial sequence; mitochondrial
ACAACATCACTAGTTTCTACGTCCATGTAATAGATGGCGTACATAACTGA
TTTATTCTGGCCTCTGGTTGTTTTTTCAGGCACATTATACTAATAAAGTT
CATACGTCTCTTTTTAAAAGGCCTCTGGTTAATG
>KF554041.1 Chrysemys picta bellii voucher LO.01 control region, partial sequence; mitochondrial
ACAACATCACTAGTTTCTACGTCCATGTAATAGATGGCGTACATAACTGA
TTTATTCTGGCCTCTGGTTGTTTTTTCAGGCACATTATACTAATAAAGTT
CATACGTCTCTTTTTAAAAGGCCTCTGGTTAATG
>KF554042.1 Chrysemys picta bellii voucher LO.12 control region, partial sequence; mitochondrial
ACAACATCACTAGTTTCTACGTCCATGTAATAGATGGCGTACATAACTGA
TTTATTCTGGCCTCTGGTTGTTTTTTCAGGCACATTATACTAATAAAGTT
CATACGTCTCTTTTTAAAAGGCCTCTGGTTAATG
>KF554043.1 Chrysemys picta bellii voucher LO.29 control region, partial sequence; mitochondrial
ACAACATCACTAGTTTCTACGTCCATGTAATAGATGGCGTACATAACTGA
TTTATTCTGGCCTCTGGTTGTTTTTTCAGGCACATTATACTAATAAAGTT
CATACGTCTCTTTTTAAAAGGCCTCTGGTTAATG
>KF554044.1 Chrysemys picta bellii voucher NI.01 control region, partial sequence; mitochondrial
ACAACATCACTAGTTTCTACGTCCATGTAATAGATGGCGTACATAACTGA
TTTATTCTGGCCTCTGGTTGTTTTTTCAGGCACATTATACTAATAAAGTT
CATACGTCTCTTTTTAAAAGGCCTCTGGTTAATG
>KF554045.1 Chrysemys picta bellii voucher NI.29 control region, partial sequence; mitochondrial
ACAACATCACTAGTTTCTACGTCCATGTAATAGATGGCGTACATAACTGA
TTTATTCTGGCCTCTGGTTGTTTTTTCAGGCACATTATACTAATAAAGTT
CATACGTCTCTTTTTAAAAGGCCTCTGGTTAATG
>KF554046.1 Chrysemys picta bellii voucher NI.35 control region, partial sequence; mitochondrial
ACAACATCACTAGTTTCTACGTCCATGTAATAGATGGCGTACATAACTGA
TTTATTCTGGCCTCTGGTTGTTTTTTCAGGCACATTATACTAATAAAGTT
CATACGTCTCTTTTTAAAAGGCCTCTGGTTAATG
>KF554047.1 Chrysemys picta bellii voucher OF.26 control region, partial sequence; mitochondrial
ACAACATCACTAGTTTCTACGTCCATGTAATAGATGGCGTACATAACTGA
TTTATTCTGGCCTCTGGTTGTTTTTTCAGGCACATTATACTAATAAAGTT
CATACGTCTCTTTTTAAAAGGCCTCTGGTTAATG
>KF554048.1 Chrysemys picta bellii voucher OF.27 control region, partial sequence; mitochondrial
ACAACATCACTAGTTTCTACGTCCATGTAATAGATGGCGTACATAACTGA
TTTATTCTGGCCTCTGGTTGTTTTTTCAGGCACATTATACTAATAAAGTT
CATACGTCTCTTTTTAAAAGGCCTCTGGTTAATG
>KF554049.1 Chrysemys picta bellii voucher OF.29 control region, partial sequence; mitochondrial
ACAACATCACTAGTTTCTACGTCCATGTAATAGATGGCGTACATAACTGA
TTTATTCTGGCCTCTGGTTGTTTTTTCAGGCACATTATACTAATAAAGTT
CATACGTCTCTTTTTAAAAGGCCTCTGGTTAATG
>KF554050.1 Chrysemys picta bellii voucher OF.30 control region, partial sequence; mitochondrial
ACAACATCACTAGTTTCTACGTCCATGTAATAGATGGCGTACATAACTGA
TTTATTCTGGCCTCTGGTTGTTTTTTCAGGCACATTATACTAATAAAGTT
CATACGTCTCTTTTTAAAAGGCCTCTGGTTAATG
>KF554051.1 Chrysemys picta bellii voucher PA.24 control region, partial sequence; mitochondrial
ACAACATCACTAGTTTCTACGTCCATGTAATAGATGGCGTACATAACTGA
TTTATTCTGGCCTCTGGTTGTTTTTTCAGGCACATTATACTAATAAAGTT
CATACGTCTCTTTTTAAAAGGCCTCTGGTTAATG
>KF554052.1 Chrysemys picta bellii voucher PA.28 control region, partial sequence; mitochondrial
ACAACATCACTAGTTTCTACGTCCATGTAATAGATGGCGTACATAACTGA
TTTATTCTGGCCTCTGGTTGTTTTTTCAGGCACATTATACTAATAAAGTT
CATACGTCTCTTTTTAAAAGGCCTCTGGTTAATG
>KF554053.1 Chrysemys picta bellii voucher PA.36 control region, partial sequence; mitochondrial
ACAACATCACTAGTTTCTACGTCCATGTAATAGATGGCGTACATAACTGA
TTTATTCTGGCCTCTGGTTGTTTTTTCAGGCACATTATACTAATAAAGTT
CATACGTCTCTTTTTAAAAGGCCTCTGGTTAATG
>KF554054.1 Chrysemys picta bellii voucher TE.31 control region, partial sequence; mitochondrial
ACAACATCACTAGTTTCTACGTCCATGTAATAGATGGCGTACATAACTGA
TTTATTCTGGCCTCTGGTTGTTTTTTCAGGCACATTATACTAATAAAGTT
CATACGTCTCTTTTTAAAAGGCCTCTGGTTAATG
>KF554055.1 Chrysemys picta bellii voucher RE.01 control region, partial sequence; mitochondrial
ACAACATCACTAGTTTCTACGTCCATGTAATAGATGGCGTACATAACTGA
TTTATTCTGGCCTCTGGTTGTTTTTTCAGGCACATTATACTAATAAAGTT
CATACGTCTCTTTTTAAAAGGCCTCTGGTTAATG
>KF554056.1 Chrysemys picta bellii voucher RE.02 control region, partial sequence; mitochondrial
ACAACATCACTAGTTTCTACGTCCATGTAATAGATGGCGTACATAACTGA
TTTATTCTGGCCTCTGGTTGTTTTTTCAGGCACATTATACTAATAAAGTT
CATACGTCTCTTTTTAAAAGGCCTCTGGTTAATG
>KF554057.1 Chrysemys picta bellii voucher RE.03 control region, partial sequence; mitochondrial
ACAACATCACTAGTTTCTACGTCCATGTAATAGATGGCGTACATAACTGA
TTTATTCTGGCCTCTGGTTGTTTTTTCAGGCACATTATACTAATAAAGTT
CATACGTCTCTTTTTAAAAGGCCTCTGGTTAATG
>KF554058.1 Chrysemys picta bellii voucher RE.04 control region, partial sequence; mitochondrial
ACAACATCACTAGTTTCTACGTCCATGTAATAGATGGCGTACATAACTGA
TTTATTCTGGCCTCTGGTTGTTTTTTCAGGCACATTATACTAATAAAGTT
CATACGTCTCTTTTTAAAAGGCCTCTGGTTAATG
>KF554059.1 Chrysemys picta bellii voucher RV.35 control region, partial sequence; mitochondrial
ACAACATCACTAGTTTCTACGTCCATGTAATAGATGGCGTACATAACTGA
TTTATTCTGGCCTCTGGTTGTTTTTTCAGGCACATTATACTAATAAAGTT
CATACGTCTCTTTTTAAAAGGCCTCTGGTTAATG
>KF554060.1 Chrysemys picta bellii voucher RV.32 control region, partial sequence; mitochondrial
ACAACATCACTAGTTTCTACGTCCATGTAATAGATGGCGTACATAACTGA
TTTATTCTGGCCTCTGGTTGTTTTTTCAGGCACATTATACTAATAAAGTT
CATACGTCTCTTTTTAAAAGGCCTCTGGTTAATG
>KF554061.1 Chrysemys picta bellii voucher RV.85 control region, partial sequence; mitochondrial
ACAACATCACTAGTTTCTACGTCCATGTAATAGATGGCGTACATAACTGA
TTTATTCTGGCCTCTGGTTGTTTTTTCAGGCACATTATACTAATAAAGTT
CATACGTCTCTTTTTAAAAGGCCTCTGGTTAATG
>KF554062.1 Chrysemys picta bellii voucher TV.98 control region, partial sequence; mitochondrial
ACAACATCACTAGTTTCTACGTCCATGTAATAGATGGCGTACATAACTGA
TTTATTCTGGCCTCTGGTTGTTTTTTCAGGCACATTATACTAATAAAGTT
CATACGTCTCTTTTTAAAAGGCCTCTGGTTAATG
>KF554063.1 Chrysemys picta bellii voucher RO.01 control region, partial sequence; mitochondrial
ACAACATCACTAGTTTCTACGTCCATGTAATAGATGGCGTACATAACTGA
TTTATTCTGGCCTCTGGTTGTTTTTTCAGGCACATTATACTAATAAAGTT
CATACGTCTCTTTTTAAAAGGCCTCTGGTTAATG
>KF554064.1 Chrysemys picta bellii voucher RO.12 control region, partial sequence; mitochondrial
ACAACATCACTAGTTTCTACGTCCATGTAATAGATGGCGTACATAACTGA
TTTATTCTGGCCTCTGGTTGTTTTTTCAGGCACATTATACTAATAAAGTT
CATACGTCTCTTTTTAAAAGGCCTCTGGTTAATG
>KF554065.1 Chrysemys picta bellii voucher RO.34 control region, partial sequence; mitochondrial
ACAACATCACTAGTTTCTACGTCCATGTAATAGATGGCGTACATAACTGA
TTTATTCTGGCCTCTGGTTGTTTTTTCAGGCACATTATACTAATAAAGTT
CATACGTCTCTTTTTAAAAGGCCTCTGGTTAATG
>KF554066.1 Chrysemys picta bellii voucher SK.01 control region, partial sequence; mitochondrial
ACAACATCACTAGTTTCTACGTCCATGTAATAGATGGCGTACATAACTGA
TTTATTCTGGCCTCTGGTTGTTTTTTCAGGCACATTATACTAATAAAGTT
CATACGTCTCTTTTTAAAAGGCCTCTGGTTAATG
>KF554067.1 Chrysemys picta bellii voucher SK.12 control region, partial sequence; mitochondrial
ACAACATCACTAGTTTCTACGTCCATGTAATAGATGGCGTACATAACTGA
TTTATTCTGGCCTCTGGTTGTTTTTTCAGGCACATTATACTAATAAAGTT
CATACGTCTCTTTTTAAAAGGCCTCTGGTTAATG
>KF554068.1 Chrysemys picta bellii voucher SK.25 control region, partial sequence; mitochondrial
ACAACATCACTAGTTTCTACGTCCATGTAATAGATGGCGTACATAACTGA
TTTATTCTGGCCTCTGGTTGTTTTTTCAGGCACATTATACTAATAAAGTT
CATACGTCTCTTTTTAAAAGGCCTCTGGTTAATG
>KF554069.1 Chrysemys picta bellii voucher WE.3137 control region, partial sequence; mitochondrial
ACAACATCACTAGTTTCTACGTCCATGTAATAGATGGCGTACATAACTGA
TTTATTCTGGCCTCTGGTTGTTTTTTCAGGCACATTATACTAATAAAGTT
CATACGTCTCTTTTTAAAAGGCCTCTGGTTAATG
>KF554070.1 Chrysemys picta bellii voucher WE.318 control region, partial sequence; mitochondrial
ACAACATCACTAGTTTCTACGTCCATGTAATAGATGGCGTACATAACTGA
TTTATTCTGGCCTCTGGTTGTTTTTTCAGGCACATTATACTAATAAAGTT
CATACGTCTCTTTTTAAAAGGCCTCTGGTTAATG
>KF554071.1 Chrysemys picta bellii voucher WE.34 control region, partial sequence; mitochondrial
ACAACATCACTAGTTTCTACGTCCATGTAATAGATGGCGTACATAACTGA
TTTATTCTGGCCTCTGGTTGTTTTTTCAGGCACATTATACTAATAAAGTT
CATACGTCTCTTTTTAAAAGGCCTCTGGTTAATG
>KF554072.1 Chrysemys picta bellii voucher SI.01 control region, partial sequence; mitochondrial
ACAACATCACTAGTTTCTACGTCCATGTAATAGATGGCGTACATAACTGA
TTTATTCTGGCCTCTGGTTGTTTTTTCAGGCACATTATACTAATAAAGTT
CATACGTCTCTTTTTAAAAGGCCTCTGGTTAATG
>KF554073.1 Chrysemys picta bellii voucher SI.12 control region, partial sequence; mitochondrial
ACAACATCACTAGTTTCTACGTCCATGTAATAGATGGCGTACATAACTGA
TTTATTCTGGCCTCTGGTTGTTTTTTCAGGCACATTATACTAATAAAGTT
CATACGTCTCTTTTTAAAAGGCCTCTGGTTAATG
>KF554074.1 Chrysemys picta bellii voucher SI.28 control region, partial sequence; mitochondrial
ACAACATCACTAGTTTCTACGTCCATGTAATAGATGGCGTACATAACTGA
TTTATTCTGGCCTCTGGTTGTTTTTTCAGGCACATTATACTAATAAAGTT
CATACGTCTCTTTTTAAAAGGCCTCTGGTTAATG
>KM117199.1 Chrysemys picta bellii voucher GA.01 control region, partial sequence; mitochondrial
ACAACATCACTAGTTTCTACGTCCATGTAATAGATGGCGTACATAACTGA
TTTATTCTGGCCTCTGGTTGTTTTTTCAGGCACATTATACTAATAAAGTT
CATACGTCTCTTTTTAAAAGGCCTCTGGTTAATG
>KM117200.1 Chrysemys picta bellii voucher GA.02 control region, partial sequence; mitochondrial
ACAACATCACTAGTTTCTACGTCCATGTAATAGATGGCGTACATAACTGA
TTTATTCTGGCCTCTGGTTGTTTTTTCAGGCACATTATACTAATAAAGTT
CATACGTCTCTTTTTAAAAGGCCTCTGGTTAATG
>KM117201.1 Chrysemys picta bellii voucher SL.37 control region, partial sequence; mitochondrial
ACAACATCACTAGTTTCTACGTCCATGTAATAGATGGCGTACATAACTGA
TTTATTCTGGCCTCTGGTTGTTTTTTCAGGCACATTATACTAATAAAGTT
CATACGTCTCTTTTTAAAAGGCCTCTGGTTAATG
>KM117202.1 Chrysemys picta picta voucher HBS27675 control region, partial sequence; mitochondrial
ACAACATCACTAGTTTCTACGTCCATGTAATAGATGGCGTACATAACTGA
TTTATTCTGGCCTCTGGTTGTTTTTTCAGGCACATTACACTAATAAAGTT
CATACGTCTCTTTTTAAAAGGCCTCTGGTTAATG
>KM117203.1 Chrysemys picta bellii voucher HBS28531 control region, partial sequence; mitochondrial
ACAACATCACTAGTTTCTACGTCCATGTAATAGATGGCGTACATAACTGA
TTTATTCTGGCCTCTGGTTGTTTTTTCAGGCACATTATACTAATAAAGTT
CATACGTCTCTTTTTAAAAGGCCTCTGGTTAATG
>KM117204.1 Chrysemys picta picta voucher HBS27577 control region, partial sequence; mitochondrial
ACAACATCACTAGTTTCTACGTCCATGTAACAGATGGCGTACATAACTGA
TTTATTCTGGCCTCTGGTTGTTTTTTCAGGCACATTATACTAATAAAGTT
CATACGTCTCTTTTTAAAAGGCCTCTGGTTAATG
>KM117205.1 Chrysemys picta picta voucher HBS100115 control region, partial sequence; mitochondrial
ACAACATCACTAGTTTCTACGTCCATGTAACAGATGGCGTACATAACTGA
TTTATTCTGGCCTCTGGTTGTTTTTTCAGGCACATTATACTAATAAAGTT
CATACGTCTCTTTTTAAAAGGCCTCTGGTTAATG
>KM117206.1 Chrysemys picta marginata voucher Ont.3 control region, partial sequence; mitochondrial
ACAACATCACTAGTTTCTACGTCCATGTAACAGATGGCGTACATAACTGA
TTTATTCTGGCCTCTGGTTGTTTTTTCAGGCACATTATACTAATAAAGTT
CATACGTCTCTTTTTAAAAGGCCTCTGGTTAATG
>KM117207.1 Chrysemys picta marginata voucher Ont.4 control region, partial sequence; mitochondrial
ACAACATCACTAGTTTCTACGTCCATGTAACAGATGGCGTACATAACTGA
TTTATTCTGGCCTCTGGTTGTTTTTTCAGGCACATTATACTAATAAAGTT
CATACGTCTCTTTTTAAAAGGCCTCTGGTTAATG
>KM117208.1 Chrysemys picta marginata voucher Ont.5 control region, partial sequence; mitochondrial
ACAACATCACTAGTTTCTACGTCCATGTAACAGATGGCGTACATAACTGA
TTTATTCTGGCCTCTGGTTGTTTTTTCAGGCACATTATACTAATAAAGTT
CATACGTCTCTTTTTAAAAGGCCTCTGGTTAATG
>KM117209.1 Chrysemys picta marginata voucher Ont.6 control region, partial sequence; mitochondrial
ACAACATCACTAGTTTCTACGTCCATGTAACAGATGGCGTACATAACTGA
TTTATTCTGGCCTCTGGTTGTTTTTTCAGGCACATTATACTAATAAAGTT
CATACGTCTCTTTTTAAAAGGCCTCTGGTTAATG
>KM117210.1 Chrysemys picta marginata voucher Ont.7 control region, partial sequence; mitochondrial
ACAACATCACTAGTTTCTACGTCCATGTAACAGATGGCGTACATAACTGA
TTTATTCTGGCCTCTGGTTGTTTTTTCAGGCACATTATACTAATAAAGTT
CATACGTCTCTTTTTAAAAGGCCTCTGGTTAATG
>KM117211.1 Chrysemys picta marginata voucher Ont.8 control region, partial sequence; mitochondrial
ACAACATCACTAGTTTCTACGTCCATGTAACAGATGGCGTACATAACTGA
TTTATTCTGGCCTCTGGTTGTTTTTTCAGGCACATTATACTAATAAAGTT
CATACGTCTCTTTTTAAAAGGCCTCTGGTTAATG
>MH665354.1_1-662 Chrysemys picta haplotype W control region, partial sequence; mitochondrial
ACAACATCACTAGTTTCTACGTCCATGTAATAGATGGCGTACATAACTGA
TTTATTCTGGCCTCTGGTTGTTTTTTCAGGCACATTATACTAATAAAGTT
CATACGTCTCTTTTTAAAAGGCCTCTGGTTAATG
>MH665355.1_1-662 Chrysemys picta haplotype X control region, partial sequence; mitochondrial
ACAACATCACTAGTTTCTACGTCCATGTAATAGATGGCGTACATAACTGA
TTTATTCTGGCCTCTGGTTGTTTTTTCAGGCACATTATACTAATAAAGTT
CATACGTCTCTTTTTAAAAGGCCTCTGGTTAATG
>MH665356.1_1-662 Chrysemys picta haplotype Y control region, partial sequence; mitochondrial
ACAACATCACTAGTTTCTACGTCCATGTAATAGATGGCGTACATAACTGA
TTTATTCTGGCCTCTGGTTGTTTTTTCAGGCACATTATACTAATAAAGTT
CATACGTCTCTTTTTAAAAGGCCTCTGGTTAATG
>MH665357.1_1-662 Chrysemys picta haplotype Z control region, partial sequence; mitochondrial
ACAACATCACTAGTTTCTACGTCCATGTAATAGATGGCGTACATAACTGA
TTTATTCTGGCCTCTGGTTGTTTTTTCAGGCACATTATACTAATAAAGTT
CATACGTCTCTTTTTAAAAGGCCTCTGGTTAATG
>Primer1f
ACAACGTTACCAGTTTC-AGG-----------------------------
--------------------------------------------------
----------------------------------
>Primer2r
--------------------------------------------------
--------------------------------------------------
--------------TAAAAGGCCTCTGGTTAATG
>Probe
---------------------------TTATAAGTGGCGTACATAACT--
--------------------------------------------------
----------------------------------
