# Supplementary material for: Concurrent visual encounter sampling validates eDNA selectivity and sensitivity for the endangered wood turtle (Glyptemys insculpta)
Source: PLoS One. 2019 Apr 24;14(4):e0215586. doi: 10.1371/journal.pone.0215586 (PMC6481842; doi:10.1371/journal.pone.0215586)
Supplement: S1 Dataset — Accession number and alignments of published control region sequences from wood turtles and other turtle species known or suspected to co-occur with wood turtles in Virginia. (ZIP) [file pone.0215586.s001.zip › S1 Dataset/Glyptemys insculpta.TXT]

>Primer1f
ACAACGTTACCAGTTTCAGG------------------------------
--------------------------------------------------
---------------------------------
>EU016327.1 Glyptemys insculpta isolate VA05_CONCE control region, partial sequence; mitochondrial
ACAACGTTACCAGTTTCAGGCCCATATTATAAGTGGCGTACATAACTGAT
CTATTCTGGCCTCTGGTTGTTTTTTCAGGCACATAACATTAATAAAGTTC
ATTCGTTCCTCTTTAAAAGGCCTCTGGTTAATG
>EU016298.1 Glyptemys insculpta isolate OR01_CONCE control region, partial sequence; mitochondrial
ACAACGTTACCAGTTTCAGGCCCATATTATAAGTGGCGTACATAACTGAT
CTATTCTGGCCTCTGGTTGTTTTTTCAGGCACATAACATTAATAAAGTTC
ATTCGTTCCTCTTTAAAAGGCCTCTGGTTAATG
>EU016281.1 Glyptemys insculpta isolate NMN01_CONC control region, partial sequence; mitochondrial
ACAACGTTACCAGTTTCAGGCCCATATTATAAGTGGCGTACATAACTGAT
CTATTCTGGCCTCTGGTTGTTTTTTCAGGCACATAACATTAATAAAGTTC
ATTCGTTCCTCTTTAAAAGGCCTCTGGTTAATG
>EU016326.1 Glyptemys insculpta isolate VA04_CONCE control region, partial sequence; mitochondrial
ACAACGTTACCAGTTTCAGGCCCATATTATAAGTGGCGTACATAACTGAT
CTATTCTGGCCTCTGGTTGTTTTTTCAGGCACATAACATTAATAAAGTTC
ATTCGTTCCTCTTTAAAAGGCCTCTGGTTAATG
>EU016259.1 Glyptemys insculpta isolate MD10_CONCE control region, partial sequence; mitochondrial
ACAACGTTACCAGTTTCAGGCCCATATTATAAGTGGCGTACATAACTGAT
CTATTCTGGCCTCTGGTTGTTTTTTCAGGCACATAACATTAATAAAGTTC
ATTCGTTCCTCTTTAAAAGGCCTCTGGTTAATG
>EU016284.1 Glyptemys insculpta isolate NMN04_CONC control region, partial sequence; mitochondrial
ACAACGTTACCAGTTTCAGGCCCATATTATAAGTGGCGTACATAACTGAT
CTATTCTGGCCTCTGGTTGTTTTTTCAGGCACATAACATTAATAAAGTTC
ATTCGTTCCTCTTTAAAAGGCCTCTGGTTAATG
>EU016236.1 Glyptemys insculpta isolate EL160_CONC control region, partial sequence; mitochondrial
ACAACGTTACCAGTTTCAGGCCCATATTATAAGTGGCGTACATAACTGAT
CTATTCTGGCCTCTGGTTGTTTTTTCAGGCACATAACATTAATAAAGTTC
ATTCGTTCCTCTTTAAAAGGCCTCTGGTTAATG
>EU016282.1 Glyptemys insculpta isolate NMN02_CONC control region, partial sequence; mitochondrial
ACAACGTTACCAGTTTCAGGCCCATATTATAAGTGGCGTACATAACTGAT
CTATTCTGGCCTCTGGTTGTTTTTTCAGGCACATAACATTAATAAAGTTC
ATTCGTTCCTCTTTAAAAGGCCTCTGGTTAATG
>EU016321.1 Glyptemys insculpta isolate SUD05_CONC control region, partial sequence; mitochondrial
ACAACGTTACCAGTTTCAGGCCCATATTATAAGTGGCGTACATAACTGAT
CTATTCTGGCCTCTGGTTGTTTTTTCAGGCACATAACATTAATAAAGTTC
ATTCGTTCCTCTTTAAAAGGCCTCTGGTTAATG
>EU016292.1 Glyptemys insculpta isolate NY01_CONCE control region, partial sequence; mitochondrial
ACAACGTTACCAGTTTCAGGCCCATATTATAAGTGGCGTACATAACTGAT
CTATTCTGGCCTCTGGTTGTTTTTTCAGGCACATAACATTAATAAAGTTC
ATTCGTTCCTCTTTAAAAGGCCTCTGGTTAATG
>EU016341.1 Glyptemys insculpta isolate Wotu367_CO control region, partial sequence; mitochondrial
ACAACGTTACCAGTTTCAGGCCCATATTATAAGTGGCGTACATAACTGAT
CTATTCTGGCCTCTGGTTGTTTTTTCAGGCACATAACATTAATAAAGTTC
ATTCGTTCCTCTTTAAAAGGCCTCTGGTTAATG
>EU016238.1 Glyptemys insculpta isolate EL244_CONC control region, partial sequence; mitochondrial
ACAACGTTACCAGTTTCAGGCCCATATTATAAGTGGCGTACATAACTGAT
CTATTCTGGCCTCTGGTTGTTTTTTCAGGCACATAACATTAATAAAGTTC
ATTCGTTTCTCTTTAAAAGGCCTCTGGTTAATG
>EU016286.1 Glyptemys insculpta isolate NMN06_CONC control region, partial sequence; mitochondrial
ACAACGTTACCAGTTTCAGGCCCATATTATAAGTGGCGTACATAACTGAT
CTATTCTGGCCTCTGGTTGTTTTTTCAGGCACATAACATTAATAAAGTTC
ATTCGTTCCTCTTTAAAAGGCCTCTGGTTAATG
>EU016311.1 Glyptemys insculpta isolate SMN10_CONC control region, partial sequence; mitochondrial
ACAACGTTACCAGTTTCAGGCCCATATTATAAGTGGCGTACATAACTGAT
CTATTCTGGCCTCTGGTTGTTTTTTCAGGCACATAACATTAATAAAGTTC
ATTCGTTCCTCTTTAAAAGGCCTCTGGTTAATG
>EU016234.1 Glyptemys insculpta isolate EL137_CONC control region, partial sequence; mitochondrial
ACAACGTTACCAGTTTCAGGCCCATATTATAAGTGGCGTACATAACTGAT
CTATTCTGGCCTCTGGTTGTTTTTTCAGGCACATAACATTAATAAAGTTC
ATTCGTTCCTCTTTAAAAGGCCTCTGGTTAATG
>EU016235.1 Glyptemys insculpta isolate EL147_CONC control region, partial sequence; mitochondrial
ACAACGTTACCAGTTTCAGGCCCATATTATAAGTGGCGTACATAACTGAT
CTATTCTGGCCTCTGGTTGTTTTTTCAGGCACATAACATTAATAAAGTTC
ATTCGTTCCTCTTTAAAAGGCCTCTGGTTAATG
>EU016233.1 Glyptemys insculpta isolate EL103_CONC control region, partial sequence; mitochondrial
ACAACGTTACCAGTTTCAGGCCCATATTATAAGTGGCGTACATAACTGAT
CTATTCTGGCCTCTGGTTGTTTTTTCAGGCACATAACATTAATAAAGTTC
ATTCGTTCCTCTTTAAAAGGCCTCTGGTTAATG
>EU016262.1 Glyptemys insculpta isolate MD19_CONCE control region, partial sequence; mitochondrial
ACAACGTTACCAGTTTCAGGCCCATATTATAAGTGGCGTACATAACTGAT
CTATTCTGGCCTCTGGTTGTTTTTTCAGGCACATAACATTAATAAAGTTC
ATTCGTTCCTCTTTAAAAGGCCTCTGGTTAATG
>EU016271.1 Glyptemys insculpta isolate Missisq132 control region, partial sequence; mitochondrial
ACAACGTTACCAGTTTCAGGCCCATATTATAAGTGGCGTACATAACTGAT
CTATTCTGGCCTCTGGTTGTTTTTTCAGGCACATAACATTAATAAAGTTC
ATTCGTTCCTCTTTAAAAGGCCTCTGGTTAATG
>EU016315.1 Glyptemys insculpta isolate SSM094_CON control region, partial sequence; mitochondrial
ACAACGTTACCAGTTTCAGGCCCATATTATAAGTGGCGTACATAACTGAT
CTATTCTGGCCTCTGGTTGTTTTTTCAGGCACATAACATTAATAAAGTTC
ATTCGTTCCTCTTTAAAAGGCCTCTGGTTAATG
>EU016301.1 Glyptemys insculpta isolate OR04_CONCE control region, partial sequence; mitochondrial
ACAACGTTACCAGTTTCAGGCCCATATTATAAGTGGCGTACATAACTGAT
CTATTCTGGCCTCTGGTTGTTTTTTCAGGCACATAACATTAATAAAGTTC
ATTCGTTCCTCTTTAAAAGGCCTCTGGTTAATG
>EU016254.1 Glyptemys insculpta isolate Mait27_CON control region, partial sequence; mitochondrial
ACAACGTTACCAGTTTCAGGCCCATATTATAAGTGGCGTACATAACTGAT
CTATTCTGGCCTCTGGTTGTTTTTTCAGGCACATAACATTAATAAAGTTC
ATTCGTTCCTCTTTAAAAGGCCTCTGGTTAATG
>EU016253.1 Glyptemys insculpta isolate Mait18_CON control region, partial sequence; mitochondrial
ACAACGTTACCAGTTTCAGGCCCATATTATAAGTGGCGTACATAACTGAT
CTATTCTGGCCTCTGGTTGTTTTTTCAGGCACATAACATTAATAAAGTTC
ATTCGTTCCTCTTTAAAAGGCCTCTGGTTAATG
>EU016323.1 Glyptemys insculpta isolate VA01_CONCE control region, partial sequence; mitochondrial
ACAACGTTACCAGTTTCAGGCCCATATTATAAGTGGCGTACATAACTGAT
CTATTCTGGCCTCTGGTTGTTTTTTCAGGCACATAACATTAATAAAGTTC
ATTCGTTCCTCTTTAAAAGGCCTCTGGTTAATG
>EU016283.1 Glyptemys insculpta isolate NMN03_CONC control region, partial sequence; mitochondrial
ACAACGTTACCAGTTTCAGGCCCATATTATAAGTGGCGTACATAACTGAT
CTATTCTGGCCTCTGGTTGTTTTTTCAGGCACATAACATTAATAAAGTTC
ATTCGTTCCTCTTTAAAAGGCCTCTGGTTAATG
>EU016344.1 Glyptemys insculpta isolate Wotu504_CO control region, partial sequence; mitochondrial
ACAACGTTACCAGTTTCAGGCCCATATTATAAGTGGCGTACATAACTGAT
CTATTCTGGCCTCTGGTTGTTTTTTCAGGCACATAGCGTTAATAAAGTTC
ATTCGTTTCTCTTTAAAAGGCCTCTGGTTAATG
>EU016330.1 Glyptemys insculpta isolate VT#2_CONCE control region, partial sequence; mitochondrial
ACAACGTTACCAGTTTCAGGCCCATATTATAAGTGGCGTACATAACTGAT
CTATTCTGGCCTCTGGTTGTTTTTTCAGGCACATAACATTAATAAAGTTC
ATTCGTTCCTCTTTAAAAGGCCTCTGGTTAATG
>EU016348.1 Glyptemys insculpta isolate WV07_CONCE control region, partial sequence; mitochondrial
ACAACGTTACCAGTTTCAGGCCCATATTATAAGTGGCGTACATAACTGAT
CTATTCTGGCCTCTGGTTGTTTTTTCAGGCACATAACATTAATAAAGTTC
ATTCGTTCCTCTTTAAAAGGCCTCTGGTTAATG
>EU016317.1 Glyptemys insculpta isolate SUD01_CONC control region, partial sequence; mitochondrial
ACAACGTTACCAGTTTCAGGCCCATATTATAAGTGGCGTACATAACTGAT
CTATTCTGGCCTCTGGTTGTTTTTTCAGGCACATAACATTAATAAAGTTC
ATTCGTTCCTCTTTAAAAGGCCTCTGGTTAATG
>EU016246.1 Glyptemys insculpta isolate MA03_COnCE control region, partial sequence; mitochondrial
ACAACGTTACCAGTTTCAGGCCCATATTATAAGTGGCGTACATAACTGAT
CTATTCTGGCCTCTGGTTGTTTTTTCAGGCACATAACATTAATAAAGTTC
ATTCGTTCCTCTTTAAAAGGCCTCTGGTTAATG
>EU016265.1 Glyptemys insculpta isolate MI03_CONCE control region, partial sequence; mitochondrial
ACAACGTTACCAGTTTCAGGCCCATATTATAAGTGGCGTACATAACTGAT
CTATTCTGGCCTCTGGTTGTTTTTTCAGGCACATAACATTAATAAAGTTC
ATTCGTTCCTCTTTAAAAGGCCTCTGGTTAATG
>EU016277.1 Glyptemys insculpta isolate NBWT106_CO control region, partial sequence; mitochondrial
ACAACGTTACCAGTTTCAGGCCCATATTATAAGTGGCGTACATAACTGAT
CTATTCTGGCCTCTGGTTGTTTTTTCAGGCACATAACATTAATAAAGTTC
ATTCGTTCCTCTTTAAAAGGCCTCTGGTTAATG
>EU016345.1 Glyptemys insculpta isolate WV04_CONCE control region, partial sequence; mitochondrial
ACAACGTTACCAGTTTCAGGCCCATATTATAAGTGGCGTACATAACTGAT
CTATTCTGGCCTCTGGTTGTTTTTTCAGGCACATAACATTAATAAAGTTC
ATTCGTTCCTCTTTAAAAGGCCTCTGGTTAATG
>EU016336.1 Glyptemys insculpta isolate WI05_CONCE control region, partial sequence; mitochondrial
ACAACATTACCAGTTTCAGGCCCATATTATAAGTGGCGTACATAACTGAT
CTATTCTGGCCTCTGGTTGTTTTTTCAGGCACATAACATTAATAAAGTTC
ATTCGTTCCTCTTTAAAAGGCCTCTGGTTAATG
>EU016279.1 Glyptemys insculpta isolate NBWT108_CO control region, partial sequence; mitochondrial
ACAACGTTACCAGTTTCAGGCCCATATTATAAGTGGCGTACATAACTGAT
CTATTCTGGCCTCTGGTTGTTTTTTCAGGCACATAACATTAATAAAGTTC
ATTCGTTCCTCTTTAAAAGGCCTCTGGTTAATG
>EU016268.1 Glyptemys insculpta isolate MI06_CONCE control region, partial sequence; mitochondrial
ACAACGTTACCAGTTTCAGGCCCATATTATAAGTGGCGTACATAACTGAT
CTATTCTGGCCTCTGGTTGTTTTTTCAGGCACATAACATTAATAAAGTTC
ATTCGTTCCTCTTTAAAAGGCCTCTGGTTAATG
>EU016278.1 Glyptemys insculpta isolate NBWT107_CO control region, partial sequence; mitochondrial
ACAACGTTACCAGTTTCAGGCCCATATTATAAGTGGCGTACATAACTGAT
CTATTCTGGCCTCTGGTTGTTTTTTCAGGCACATAACATTAATAAAGTTC
ATTCGTTCCTCTTTAAAAGGCCTCTGGTTAATG
>EU016303.1 Glyptemys insculpta isolate PA15b_CONC control region, partial sequence; mitochondrial
ACAACGTTACCAGTTTCAGGCCCATATTATAAGTGGCGTACATAACTGAT
CTATTCTGGCCTCTGGTTGTTTTTTCAGGCACATAACATTAATAAAGTTC
ATTCGTTCCTCTTTAAAAGGCCTCTGGTTAATG
>EU016320.1 Glyptemys insculpta isolate SUD04_CONC control region, partial sequence; mitochondrial
ACAACGTTACCAGTTTCAGGCCCATATTATAAGTGGCGTACATAACTGAT
CTATTCTGGCCTCTGGTTGTTTTTTCAGGCACATAACATTAATAAAGTTC
ATTCGTTCCTCTTTAAAAGGCCTCTGGTTAATG
>EU016241.1 Glyptemys insculpta isolate FA153_CONC control region, partial sequence; mitochondrial
ACAACGTTACCAGTTTCAGGCCCATATTATAAGTGGCGTACATAACTGAT
CTATTCTGGCCTCTGGTTGTTTTTTCAGGCACATAACATTAATAAAGTTC
ATTCGTTCCTCTTTAAAAGGCCTCTGGTTAATG
>EU016276.1 Glyptemys insculpta isolate NBWT105_CO control region, partial sequence; mitochondrial
ACAACGTTACCAGTTTCAGGCCCATATTATAAGTGGCGTACATAACTGAT
CTATTCTGGCCTCTGGTTGTTTTTTCAGGCACATAACATTAATAAAGTTC
ATTCGTTCCTCTTTAAAAGGCCTCTGGTTAATG
>EU016290.1 Glyptemys insculpta isolate NSWT11_CON control region, partial sequence; mitochondrial
ACAACGTTACCAGTTTCAGGCCCATATTATAAGTGGCGTACATAACTGAT
CTATTCTGGCCTCTGGTTGTTTTTTCAGGCACATAACATTAATAAAGTTC
ATTCGTTCCTCTTTAAAAGGCCTCTGGTTAATG
>EU016267.1 Glyptemys insculpta isolate MI05_E06 control region, partial sequence; mitochondrial
ACAACGTTACCAGTTTCAGGCCCATATTATAAGTGGCGTACATAACTGAT
CTATTCTGGCCTCTGGTTGTTTTTTCAGGCACATAACATTAATAAAGTTC
ATTCGTTCCTCTTTAAAAGGCCTCTGGTTAATG
>EU016291.1 Glyptemys insculpta isolate NSWT12_CON control region, partial sequence; mitochondrial
ACAACGTTACCAGTTTCAGGCCCATATTATAAGTGGCGTACATAACTGAT
CTATTCTGGCCTCTGGTTGTTTTTTCAGGCACATAACATTAATAAAGTTC
ATTCGTTCCTCTTTAAAAGGCCTCTGGTTAATG
>EU016335.1 Glyptemys insculpta isolate WI02_CONCE control region, partial sequence; mitochondrial
ACAACGTTACCAGTTTCAGGCCCATATTATAAGTGGCGTACATAACTGAT
CTATTCTGGCCTCTGGTTGTTTTTTCAGGCACATAACATTAATAAAGTTC
ATTCGTTCCTCTTTAAAAGGCCTCTGGTTAATG
>EU016250.1 Glyptemys insculpta isolate Mad05_CONC control region, partial sequence; mitochondrial
ACAACGTTACCAGTTTCAGGCCCATATTATAAGTGGCGTACATAACTGAT
CTATTCTGGCCTCTGGTTGTTTTTTCAGGCACATAACATTAATAAAGTTC
ATTCGTTCCTCTTTAAAAGGCCTCTGGTTAATG
>EU016309.1 Glyptemys insculpta isolate SMN04_CONC control region, partial sequence; mitochondrial
ACAACGTTACCAGTTTCAGGCCCATATTATAAGTGGCGTACATAACTGAT
CTATTCTGGCCTCTGGTTGTTTTTTCAGGCACATAGCGTTAATAAAGTTC
ATTCGTTTCTCTTTAAAAGGCCTCTGGTTAATG
>EU016289.1 Glyptemys insculpta isolate NSWT09_CON control region, partial sequence; mitochondrial
ACAACGTTACCAGTTTCAGGCCCATATTATAAGTGGCGTACATAACTGAT
CTATTCTGGCCTCTGGTTGTTTTTTCAGGCACATAACATTAATAAAGTTC
ATTCGTTCCTCTTTAAAAGGCCTCTGGTTAATG
>EU016237.1 Glyptemys insculpta isolate EL240_CONC control region, partial sequence; mitochondrial
ACAACGTTACCAGTTTCAGGCCCATATTATAAGTGGCGTACATAACTGAT
CTATTCTGGCCTCTGGTTGTTTTTTCAGGCACATAGCGTTAATAAAGTTC
ATTCGTTCCTCTTTAAAAGGCCTCTGGTTAATG
>EU016305.1 Glyptemys insculpta isolate PA45_C02 control region, partial sequence; mitochondrial
ACAACGTTACCAGTTTCAGGCCCATATTATAAGTGGCGTACATAACTGAT
CTATTCTGGCCTCTGGTTGTTTTTTCAGGCACATAACATTAATAAAGTTC
ATTCGTTCCTCTTTAAAAGGCCTCTGGTTAATG
>EU016340.1 Glyptemys insculpta isolate Wotu279_CO control region, partial sequence; mitochondrial
ACAACGTTACCAGTTTCAGGCCCATATTATAAGTGGCGTACATAACTGAT
CTATTCTGGCCTCTGGTTGTTTTTTCAGGCACATAACATTAATAAAGTTC
ATTCGTTTCTCTTTAAAAGGCCTCTGGTTAATG
>EU016316.1 Glyptemys insculpta isolate SSM109_CON control region, partial sequence; mitochondrial
ACAACGTTACCAGTTTCAGGCCCATATTATAAGTGGCGTACATAACTGAT
CTATTCTGGCCTCTGGTTGTTTTTTCAGGCACATAACATTAATAAAGTTC
ATTCGTTCCTCTTTAAAAGGCCTCTGGTTAATG
>EU016285.1 Glyptemys insculpta isolate NMN05_CONC control region, partial sequence; mitochondrial
ACAACGTTACCAGTTTCAGGCCCATATTATAAGTGGCGTACATAACTGAT
CTATTCTGGCCTCTGGTTGTTTTTTCAGGCACATAACATTAATAAAGTTC
ATTCGTTCCTCTTTAAAAGGCCTCTGGTTAATG
>EU016337.1 Glyptemys insculpta isolate WI07_CONCE control region, partial sequence; mitochondrial
ACAACGTTACCAGTTTCAGGCCCATATTATAAGTGGCGTACATAACTGAT
CTATTCTGGCCTCTGGTTGTTTTTTCAGGCACATAACATTAATAAAGTTC
ATTCGTTCCTCTTTAAAAGGCCTCTGGTTAATG
>EU016308.1 Glyptemys insculpta isolate SMN03_CONC control region, partial sequence; mitochondrial
ACAACGTTACCAGTTTCAGGCCCATATTATAAGTGGCGTACATAACTGAT
CTATTCTGGCCTCTGGTTGTTTTTTCAGGCACATAGCGTTAATAAAGTTC
ATTCGTTTCTCTTTAAAAGGCCTCTGGTTAATG
>EU016314.1 Glyptemys insculpta isolate SSM091_CON control region, partial sequence; mitochondrial
ACAACGTTACCAGTTTCAGGCCCATATTATAAGTGGCGTACATAACTGAT
CTATTCTGGCCTCTGGTTGTTTTTTCAGGCACATAACATTAATAAAGTTC
ATTCGTTCCTCTTTAAAAGGCCTCTGGTTAATG
>EU016304.1 Glyptemys insculpta isolate PA35b_CONC control region, partial sequence; mitochondrial
ACAACGTTACCAGTTTCAGGCCCATATTATAAGTGGCGTACATAACTGAT
CTATTCTGGCCTCTGGTTGTTTTTTCAGGCACATAACATTAATAAAGTTC
ATTCGTTCCTCTTTAAAAGGCCTCTGGTTAATG
>EU016280.1 Glyptemys insculpta isolate NBWT111_CO control region, partial sequence; mitochondrial
ACAACGTTACCAGTTTCAGGCCCATATTATAAGTGGCGTACATAACTGAT
CTATTCTGGCCTCTGGTTGTTTTTTCAGGCACATAACATTAATAAAGTTC
ATTCGTTCCTCTTTAAAAGGCCTCTGGTTAATG
>EU016307.1 Glyptemys insculpta isolate SMN02_CONC control region, partial sequence; mitochondrial
ACAACGTTACCAGTTTCAGGCCCATATTATAAGTGGCGTACATAACTGAT
CTATTCTGGCCTCTGGTTGTTTTTTCAGGCACATAGCGTTAATAAAGTTC
ATTCGTTTCTCTTTAAAAGGCCTCTGGTTAATG
>EU016338.1 Glyptemys insculpta isolate WI08_CONCE control region, partial sequence; mitochondrial
ACAACGTTACCAGTTTCAGGCCCATATTATAAGTGGCGTACATAACTGAT
CTATTCTGGCCTCTGGTTGTTTTTTCAGGCACATAACATTAATAAAGTTC
ATTCGTTCCTCTTTAAAAGGCCTCTGGTTAATG
>EU016297.1 Glyptemys insculpta isolate NYS01_H02 control region, partial sequence; mitochondrial
ACAACGTTACCAGTTTCAGGCCCATATTATAAGTGGCGTACATAACTGAT
CTATTCTGGCCTCTGGTTGTTTTTTCAGGCACATAACATTAATAAAGTTC
ATTCGTTCCTCTTTAAAAGGCCTCTGGTTAATG
>EU016324.1 Glyptemys insculpta isolate VA02_F02 control region, partial sequence; mitochondrial
ACAACGTTACCAGTTTCAGGCCCATATTATAAGTGGCGTACATAACTGAT
CTATTCTGGCCTCTGGTTGTTTTTTCAGGCACATAACATTAATAAAGTTC
ATTCGTTCCTCTTTAAAAGGCCTCTGGTTAATG
>EU016269.1 Glyptemys insculpta isolate MI07_CONCE control region, partial sequence; mitochondrial
ACAACGTTACCAGTTTCAGGCCCATATTATAAGTGGCGTACATAACTGAT
CTATTCTGGCCTCTGGTTGTTTTTTCAGGCACATAACATTAATAAAGTTC
ATTCGTTCCTCTTTAAAAGGCCTCTGGTTAATG
>EU016302.1 Glyptemys insculpta isolate OR05_E06 control region, partial sequence; mitochondrial
ACAACGTTACCAGTTTCAGGCCCATATTATAAGTGGCGTACATAACTGAT
CTATTCTGGCCTCTGGTTGTTTTTTCAGGCACATAACATTAATAAAGTTC
ATTCGTTCCTCTTTAAAAGGCCTCTGGTTAATG
>EU016294.1 Glyptemys insculpta isolate NY03_A04 control region, partial sequence; mitochondrial
ACAACGTTACCAGTTTCAGGCCCATATTATAAGTGGCGTACATAACTGAT
CTATTCTGGCCTCTGGTTGTTTTTTCAGGCACATAACATTAATAAAGTTC
ATTCGTTCCTCTTTAAAAGGCCTCTGGTTAATG
>EU016339.1 Glyptemys insculpta isolate Wotu17_C05 control region, partial sequence; mitochondrial
ACAACGTTACCAGTTTCAGGCCCATATTATAAGTGGCGTACATAACTGAT
CTATTCTGGCCTCTGGTTGTTTTTTCAGGCACATAACATTAATAAAGTTC
ATTCGTTTCTCTTTAAAAGGCCTCTGGTTAATG
>EU016266.1 Glyptemys insculpta isolate MI04_D06 control region, partial sequence; mitochondrial
ACAACGTTACCAGTTTCAGGCCCATATTATAAGTGGCGTACATAACTGAT
CTATTCTGGCCTCTGGTTGTTTTTTCAGGCACATAACATTAATAAAGTTC
ATTCGTTCCTCTTTAAAAGGCCTCTGGTTAATG
>EU016333.1 Glyptemys insculpta isolate VT03_G03 control region, partial sequence; mitochondrial
ACAACGTTACCAGTTTCAGGCCCATATTATAAGTGGCGTACATAACTGAT
CTATTCTGGCCTCTGGTTGTTTTTTCAGGCACATAACATTAATAAAGTTC
ATTCGTTCCTCTTTAAAAGGCCTCTGGTTAATG
>EU016251.1 Glyptemys insculpta isolate Mait15_CON control region, partial sequence; mitochondrial
ACAACGTTACCAGTTTCAGGCCCATATTATAAGTGGCGTACATAACTGAT
CTATTCTGGCCTCTGGTTGTTTTTTCAGGCACATAACATTAATAAAGTTC
ATTCGTTCCTCTTTAAAAGGCCTCTGGTTAATG
>EU016318.1 Glyptemys insculpta isolate SUD02_CONC control region, partial sequence; mitochondrial
ACAACGTTACCAGTTTCAGGCCCATATTATAAGTGGCGTACATAACTGAT
CTATTCTGGCCTCTGGTTGTTTTTTCAGGCACATAACATTAATAAAGTTC
ATTCGTTCCTCTTTAAAAGGCCTCTGGTTAATG
>EU016249.1 Glyptemys insculpta isolate Mad01_CONC control region, partial sequence; mitochondrial
ACAACGTTACCAGTTTCAGGCCCATATTATAAGTGGCGTACATAACTGAT
CTATTCTGGCCTCTGGTTGTTTTTTCAGGCACATAACATTAATAAAGTTC
ATTCGTTCCTCTTTAAAAGGCCTCTGGTTAATG
>EU016257.1 Glyptemys insculpta isolate MD06_CONCE control region, partial sequence; mitochondrial
ACAACGTTACCAGTTTCAGGCCCATATTATAAGTGGCGTACATAACTGAT
CTATTCTGGCCTCTGGTTGTTTTTTCAGGCACATAACATTAATAAAGTTC
ATTCGTTCCTCTTTAAAAGGCCTCTGGTTAATG
>EU016295.1 Glyptemys insculpta isolate NYAC01_CON control region, partial sequence; mitochondrial
ACAACGTTACCAGTTTCAGGCCCATATTATAAGTGGCGTACATAACTGAT
CTATTCTGGCCTCTGGTTGTTTTTTCAGGCACATAACATTAATAAAGTTC
ATTCGTTCCTCTTTAAAAGGCCTCTGGTTAATG
>EU016243.1 Glyptemys insculpta isolate FA157_CONC control region, partial sequence; mitochondrial
ACAACGTTACCAGTTTCAGGCCCATATTATAAGTGGCGTACATAACTGAT
CTATTCTGGCCTCTGGTTGTTTTTTCAGGCACATAACATTAATAAAGTTC
ATTCGTTCCTCTTTAAAAGGCCTCTGGTTAATG
>EU016287.1 Glyptemys insculpta isolate NSWT05_CON control region, partial sequence; mitochondrial
ACAACGTTACCAGTTTCAGGCCCATATTATAAGTGGCGTACATAACTGAT
CTATTCTGGCCTCTGGTTGTTTTTTCAGGCACATAACATTAATAAAGTTC
ATTCGTTCCTCTTTAAAAGGCCTCTGGTTAATG
>EU016288.1 Glyptemys insculpta isolate NSWT08_CON control region, partial sequence; mitochondrial
ACAACGTTACCAGTTTCAGGCCCATATTATAAGTGGCGTACATAACTGAT
CTATTCTGGCCTCTGGTTGTTTTTTCAGGCACATAACATTAATAAAGTTC
ATTCGTTCCTCTTTAAAAGGCCTCTGGTTAATG
>EU016322.1 Glyptemys insculpta isolate UP01_CONCE control region, partial sequence; mitochondrial
ACAACGTTACCAGTTTCAGGCCCATATTATAAGTGGCGTACATAACTGAT
CTATTCTGGCCTCTGGTTGTTTTTTCAGGCACATAACATTAATAAAGTTC
ATTCGTTCCTCTTTAAAAGGCCTCTGGTTAATG
>EU016272.1 Glyptemys insculpta isolate Missisq133 control region, partial sequence; mitochondrial
ACAACGTTACCAGTTTCAGGCCCATATTATAAGTGGCGTACATAACTGAT
CTATTCTGGCCTCTGGTTGTTTTTTCAGGCACATAACATTAATAAAGTTC
ATTCGTTCCTCTTTAAAAGGCCTCTGGTTAATG
>EU016273.1 Glyptemys insculpta isolate Missisq134 control region, partial sequence; mitochondrial
ACAACGTTACCAGTTTCAGGCCCATATTATAAGTGGCGTACATAACTGAT
CTATTCTGGCCTCTGGTTGTTTTTTCAGGCACATAACATTAATAAAGTTC
ATTCGTTCCTCTTTAAAAGGCCTCTGGTTAATG
>EU016256.1 Glyptemys insculpta isolate MD04_CONCE control region, partial sequence; mitochondrial
ACAACGTTACCAGTTTCAGGCCCATATTATAAGTGGCGTACATAACTGAT
CTATTCTGGCCTCTGGTTGTTTTTTCAGGCACATAACATTAATAAAGTTC
ATTCGTTCCTCTTTAAAAGGCCTCTGGTTAATG
>EU016306.1 Glyptemys insculpta isolate PA47_D02 control region, partial sequence; mitochondrial
ACAACGTTACCAGTTTCAGGCCCATATTATAAGTGGCGTACATAACTGAT
CTATTCTGGCCTCTGGTTGTTTTTTCAGGCACATAACATTAATAAAGTTC
ATTCGTTCCTCTTTAAAAGGCCTCTGGTTAATG
>EU016293.1 Glyptemys insculpta isolate Ny02_E08 control region, partial sequence; mitochondrial
ACAACGTTACCAGTTTCAGGCCCATATTATAAGTGGCGTACATAACTGAT
CTATTCTGGCCTCTGGTTGTTTTTTCAGGCACATAACATTAATAAAGTTC
ATTCGTTCCTCTTTAAAAGGCCTCTGGTTAATG
>EU016252.1 Glyptemys insculpta isolate Mait16_CON control region, partial sequence; mitochondrial
ACAACGTTACCAGTTTCAGGCCCATATTATAAGTGGCGTACATAACTGAT
CTATTCTGGCCTCTGGTTGTTTTTTCAGGCACATAACATTAATAAAGTTC
ATTCGTTCCTCTTTAAAAGGCCTCTGGTTAATG
>EU016270.1 Glyptemys insculpta isolate Missisq131 control region, partial sequence; mitochondrial
ACAACGTTACCAGTTTCAGGCCCATATTATAAGTGGCGTACATAACTGAT
CTATTCTGGCCTCTGGTTGTTTTTTCAGGCACATAACATTAATAAAGTTC
ATTCGTTCCTCTTTAAAAGGCCTCTGGTTAATG
>EU016319.1 Glyptemys insculpta isolate SUD03_B08 control region, partial sequence; mitochondrial
ACAACGTTACCAGTTTCAGGCCCATATTATAAGTGGCGTACATAACTGAT
CTATTCTGGCCTCTGGTTGTTTTTTCAGGCACATAACATTAATAAAGTTC
ATTCGTTCCTCTTTAAAAGGCCTCTGGTTAATG
>EU016328.1 Glyptemys insculpta isolate VA06_C02 control region, partial sequence; mitochondrial
ACAACGTTACCAGTTTCAGGCCCATATTATAAGTGGCGTACATAACTGAT
CTATTCTGGCCTCTGGTTGTTTTTTCAGGCACATAACATTAATAAAGTTC
ATTCGTTCCTCTTTAAAAGGCCTCTGGTTAATG
>EU016255.1 Glyptemys insculpta isolate Mait30_CON control region, partial sequence; mitochondrial
ACAACGTTACCAGTTTCAGGCCCATATTATAAGTGGCGTACATAACTGAT
CTATTCTGGCCTCTGGTTGTTTTTTCAGGCACATAACATTAATAAAGTTC
ATTCGTTCCTCTTTAAAAGGCCTCTGGTTAATG
>EU016275.1 Glyptemys insculpta isolate NB06_CONCE control region, partial sequence; mitochondrial
ACAACGTTACCAGTTTCAGGCCCATATTATAAGTGGCGTACATAACTGAT
CTATTCTGGCCTCTGGTTGTTTTTTCAGGCACATAACATTAATAAAGTTC
ATTCGTTCCTCTTTAAAAGGCCTCTGGTTAATG
>EU016258.1 Glyptemys insculpta isolate MD08_CONCE control region, partial sequence; mitochondrial
ACAACGTTACCAGTTTCAGGCCCATATTATAAGTGGCGTACATAACTGAT
CTATTCTGGCCTCTGGTTGTTTTTTCAGGCACATAACATTAATAAAGTTC
ATTCGTTCCTCTTTAAAAGGCCTCTGGTTAATG
>EU016274.1 Glyptemys insculpta isolate NB04_CONCE control region, partial sequence; mitochondrial
ACAACGTTACCAGTTTCAGGCCCATATTATAAGTGGCGTACATAACTGAT
CTATTCTGGCCTCTGGTTGTTTTTTCAGGCACATAACATTAATAAAGTTC
ATTCGTTCCTCTTTAAAAGGCCTCTGGTTAATG
>EU016239.1 Glyptemys insculpta isolate FA151_CONC control region, partial sequence; mitochondrial
ACAACGTTACCAGTTTCAGGCCCATATTATAAGTGGCGTACATAACTGAT
CTATTCTGGCCTCTGGTTGTTTTTTCAGGCACATAACATTAATAAAGTTC
ATTCGTTCCTCTTTAAAAGGCCTCTGGTTAATG
>EU016343.1 Glyptemys insculpta isolate Wotu503_CO control region, partial sequence; mitochondrial
ACAACGTTACCAGTTTCAGGCCCATATTATAAGTGGCGTACATAACTGAT
CTATTCTGGCCTCTGGTTGTTTTTTCAGGCACATAACATTAATAAAGTTC
ATTCGTTCCTCTTTAAAAGGCCTCTGGTTAATG
>EU016300.1 Glyptemys insculpta isolate OR03_CONCE control region, partial sequence; mitochondrial
ACAACGTTACCAGTTTCAGGCCCATATTATAAGTGGCGTACATAACTGAT
CTATTCTGGCCTCTGGTTGTTTTTTCAGGCACATAACATTAATAAAGTTC
ATTCGTTCCTCTTTAAAAGGCCTCTGGTTAATG
>EU016325.1 Glyptemys insculpta isolate VA03_CONCE control region, partial sequence; mitochondrial
ACAACGTTACCAGTTTCAGGCCCATATTATAAGTGGCGTACATAACTGAT
CTATTCTGGCCTCTGGTTGTTTTTTCAGGCACATAACATTAATAAAGTTC
ATTCGTTCCTCTTTAAAAGGCCTCTGGTTAATG
>EU016248.1 Glyptemys insculpta isolate MA12_CONCE control region, partial sequence; mitochondrial
ACAACGTTACCAGTTTCAGGCCCATATTATAAGTGGCGTACATAACTGAT
CTATTCTGGCCTCTGGTTGTTTTTTCAGGCACATAACATTAATAAAGTTC
ATTCGTTCCTCTTTAAAAGGCCTCTGGTTAATG
>EU016329.1 Glyptemys insculpta isolate VA07_CONCE control region, partial sequence; mitochondrial
ACAACGTTACCAGTTTCAGGCCCATATTATAAGTGGCGTACATAACTGAT
CTATTCTGGCCTCTGGTTGTTTTTTCAGGCACATAACATTAATAAAGTTC
ATTCGTTCCTCTTTAAAAGGCCTCTGGTTAATG
>EU016260.1 Glyptemys insculpta isolate MD11_CONCE control region, partial sequence; mitochondrial
ACAACGTTACCAGTTTCAGGCCCATATTATAAGTGGCGTACATAACTGAT
CTATTCTGGCCTCTGGTTGTTTTTTCAGGCACATAACATTAATAAAGTTC
ATTCGTTCCTCTTTAAAAGGCCTCTGGTTAATG
>EU016342.1 Glyptemys insculpta isolate Wotu501_CO control region, partial sequence; mitochondrial
ACAACGTTACCAGTTTCAGGCCCATATTATAAGTGGCGTACATAACTGAT
CTATTCTGGCCTCTGGTTGTTTTTTCAGGCACATAACATTAATAAAGTTC
ATTCGTTCCTCTTTAAAAGGCCTCTGGTTAATG
>EU016313.1 Glyptemys insculpta isolate SSM081_CON control region, partial sequence; mitochondrial
ACAACGTTACCAGTTTCAGGCCCATATTATAAGTGGCGTACATAACTGAT
CTATTCTGGCCTCTGGTTGTTTTTTCAGGCACATAACATTAATAAAGTTC
ATTCGTTCCTCTTTAAAAGGCCTCTGGTTAATG
>EU016245.1 Glyptemys insculpta isolate MA02_CONCE control region, partial sequence; mitochondrial
ACAACGTTACCAGTTTCAGGCCCATATTATAAGTGGCGTACATAACTGAT
CTATTCTGGCCTCTGGTTGTTTTTTCAGGCACATAACATTAATAAAGTTC
ATTCGTTCCTCTTTAAAAGGCCTCTGGTTAATG
>EU016312.1 Glyptemys insculpta isolate SSM055_CON control region, partial sequence; mitochondrial
ACAACGTTACCAGTTTCAGGCCCATATTATAAGTGGCGTACATAACTGAT
CTATTCTGGCCTCTGGTTGTTTTTTCAGGCACATAACATTAATAAAGTTC
ATTCGTTCCTCTTTAAAAGGCCTCTGGTTAATG
>EU016244.1 Glyptemys insculpta isolate FA158_CONC control region, partial sequence; mitochondrial
ACAACGTTACCAGTTTCAGGCCCATATTATAAGTGGCGTACATAACTGAT
CTATTCTGGCCTCTGGTTGTTTTTTCAGGCACATAACATTAATAAAGTTC
ATTCGTTCCTCTTTAAAAGGCCTCTGGTTAATG
>EU016263.1 Glyptemys insculpta isolate MI01_CONCE control region, partial sequence; mitochondrial
ACAACGTTACCAGTTTCAGGCCCATATTATAAGTGGCGTACATAACTGAT
CTATTCTGGCCTCTGGTTGTTTTTTCAGGCACATAACATTAATAAAGTTC
ATTCGTTCCTCTTTAAAAGGCCTCTGGTTAATG
>EU016247.1 Glyptemys insculpta isolate MA11_CONCE control region, partial sequence; mitochondrial
ACAACGTTACCAGTTTCAGGCCCATATTATAAGTGGCGTACATAACTGAT
CTATTCTGGCCTCTGGTTGTTTTTTCAGGCACATAACATTAATAAAGTTC
ATTCGTTCCTCTTTAAAAGGCCTCTGGTTAATG
>EU016242.1 Glyptemys insculpta isolate FA154_CONC control region, partial sequence; mitochondrial
ACAACGTTACCAGTTTCAGGCCCATATTATAAGTGGCGTACATAACTGAT
CTATTCTGGCCTCTGGTTGTTTTTTCAGGCACATAACATTAATAAAGTTC
ATTCGTTCCTCTTTAAAAGGCCTCTGGTTAATG
>EU016346.1 Glyptemys insculpta isolate WV05_CONCE control region, partial sequence; mitochondrial
ACAACGTTACCAGTTTCAGGCCCATATTATAAGTGGCGTACATAACTGAT
CTATTCTGGCCTCTGGTTGTTTTTTCAGGCACATAACATTAATAAAGTTC
ATTCGTTCCTCTTTAAAAGGCCTCTGGTTAATG
>EU016349.1 Glyptemys insculpta isolate WV11_CONCE control region, partial sequence; mitochondrial
ACAACGTTACCAGTTTCAGGCCCATATTATAAGTGGCGTACATAACTGAT
CTATTCTGGCCTCTGGTTGTTTTTTCAGGCACATAACATTAATAAAGTTC
ATTCGTTCCTCTTTAAAAGGCCTCTGGTTAATG
>EU016347.1 Glyptemys insculpta isolate WV06_CONCE control region, partial sequence; mitochondrial
ACAACGTTACCAGTTTCAGGCCCATATTATAAGTGGCGTACATAACTGAT
CTATTCTGGCCTCTGGTTGTTTTTTCAGGCACATAACATTAATAAAGTTC
ATTCGTTCCTCTTTAAAAGGCCTCTGGTTAATG
>EU016332.1 Glyptemys insculpta isolate VT02_CONCE control region, partial sequence; mitochondrial
ACAACGTTACCAGTTTCAGGCCCATATTATAAGTGGCGTACATAACTGAT
CTATTCTGGCCTCTGGTTGTTTTTTCAGGCACATAACATTAATAAAGTTC
ATTCGTTCCTCTTTAAAAGGCCTCTGGTTAATG
>EU016296.1 Glyptemys insculpta isolate NYAC02_CON control region, partial sequence; mitochondrial
ACAACGTTACCAGTTTCAGGCCCATATTATAAGTGGCGTACATAACTGAT
CTATTCTGGCCTCTGGTTGTTTTTTCAGGCACATAACATTAATAAAGTTC
ATTCGTTCCTCTTTAAAAGGCCTCTGGTTAATG
>EU016240.1 Glyptemys insculpta isolate FA152_CONC control region, partial sequence; mitochondrial
ACAACGTTACCAGTTTCAGGCCCATATTATAAGTGGCGTACATAACTGAT
CTATTCTGGCCTCTGGTTGTTTTTTCAGGCACATAACATTAATAAAGTTC
ATTCGTTCCTCTTTAAAAGGCCTCTGGTTAATG
>EU016331.1 Glyptemys insculpta isolate VT01_CONCE control region, partial sequence; mitochondrial
ACAACGTTACCAGTTTCAGGCCCATATTATAAGTGGCGTACATAACTGAT
CTATTCTGGCCTCTGGTTGTTTTTTCAGGCACATAACATTAATAAAGTTC
ATTCGTTCCTCTTTAAAAGGCCTCTGGTTAATG
>EU016310.1 Glyptemys insculpta isolate SMN07_CONC control region, partial sequence; mitochondrial
ACAACGTTACCAGTTTCAGGCCCATATTATAAGTGGCGTACATAACTGAT
CTATTCTGGCCTCTGGTTGTTTTTTCAGGCACATAGCGTTAATAAAGTTC
ATTCGTTTCTCTTTAAAAGGCCTCTGGTTAATG
>EU016261.1 Glyptemys insculpta isolate MD18_CONCE control region, partial sequence; mitochondrial
ACAACGTTACCAGTTTCAGGCCCATATTATAAGTGGCGTACATAACTGAT
CTATTCTGGCCTCTGGTTGTTTTTTCAGGCACATAACATTAATAAAGTTC
ATTCGTTCCTCTTTAAAAGGCCTCTGGTTAATG
>EU016334.1 Glyptemys insculpta isolate VT20_CONCE control region, partial sequence; mitochondrial
ACAACGTTACCAGTTTCAGGCCCATATTATAAGTGGCGTACATAACTGAT
CTATTCTGGCCTCTGGTTGTTTTTTCAGGCACATAACATTAATAAAGTTC
ATTCGTTCCTCTTTAAAAGGCCTCTGGTTAATG
>EU016299.1 Glyptemys insculpta isolate OR02_CONCE control region, partial sequence; mitochondrial
ACAACGTTACCAGTTTCAGGCCCATATTATAAGTGGCGTACATAACTGAT
CTATTCTGGCCTCTGGTTGTTTTTTCAGGCACATAACATTAATAAAGTTC
ATTCGTTCCTCTTTAAAAGGCCTCTGGTTAATG
>EU016264.1 Glyptemys insculpta isolate MI02_CONCE control region, partial sequence; mitochondrial
ACAACGTTACCAGTTTCAGGCCCATATTATAAGTGGCGTACATAACTGAT
CTATTCTGGCCTCTGGTTGTTTTTTCAGGCACATAACATTAATAAAGTTC
ATTCGTTCCTCTTTAAAAGGCCTCTGGTTAATG
>Primer1f
ACAACGTTACCAGTTTCAGG------------------------------
--------------------------------------------------
---------------------------------
>Probe
--------------------------TTATAAGTGGCGTACATAACT---
--------------------------------------------------
---------------------------------
>Primer2r
--------------------------------------------------
--------------------------------------------------
-------------TAAAAGGCCTCTGGTTAATG
>Primer2r
--------------------------------------------------
--------------------------------------------------
-------------TAAAAGGCCTCTGGTTAATG
