# Supplementary material for: Concurrent visual encounter sampling validates eDNA selectivity and sensitivity for the endangered wood turtle (Glyptemys insculpta)
Source: PLoS One. 2019 Apr 24;14(4):e0215586. doi: 10.1371/journal.pone.0215586 (PMC6481842; doi:10.1371/journal.pone.0215586)
Supplement: S1 Dataset — Accession number and alignments of published control region sequences from wood turtles and other turtle species known or suspected to co-occur with wood turtles in Virginia. (ZIP) [file pone.0215586.s001.zip › S1 Dataset/Glyptemys muhlembergii.TXT]

>Primer1f
ACAACGTTACCAGTTTCAGG------------------------------
--------------------------------------------------
---------------------------------
>DQ499652.1 Glyptemys muhlenbergii isolate bgt2405 control region, partial sequence; mitochondrial
ACAACATTACCAGTTTCAAGCCCATACGGTAAGTGGCGTACATAACTGAT
CTATTCTGGCCTCTGGTTGTTTTTTCAGGCACATAACACTAATAAAGTTC
ATTCGTTCCTCTTTAAAAGGCCTCTGGTTAATG
>DQ499654.1 Glyptemys muhlenbergii isolate lwpg890 control region, partial sequence; mitochondrial
ACAACATTACCAGTTTCAAGCCCATACGGTAAGTGGCGTACATAACTGAT
CTATTCTGGCCTCTGGTTGTTTTTTCAGGCACATAACACTAATAAAGTTC
ATTCGTTCCTCTTTAAAAGGCCTCTGGTTAATG
>DQ499653.1 Glyptemys muhlenbergii isolate bgt8.15 control region, partial sequence; mitochondrial
ACAACATTACCAGTTTCAAGCCCATACGGTAAGTGGCGTACATAACTGAT
CTATTCTGGCCTCTGGTTGTTTTTTCAGGCACATAACACTAATAAAGTTC
ATTCGTTCCTCTTTAAAAGGCCTCTGGTTAATG
>DQ499651.1 Glyptemys insculpta isolate ROM1523 control region, partial sequence; mitochondrial
ACAACATTACCAGTTTCAAGCCCATACGGTAAGTGGCGTACATAACTGAT
CTATTCTGGCCTCTGGTTGTTTTTTCAGGCACATAACACTAATAAAGTTC
ATTCGTTCCTCTTTAAAAGGCCTCTGGTTAATG
>KX558423.1 Glyptemys muhlenbergii voucher HBS108716 D-loop, partial sequence; mitochondrial
ACAACATTACCAGTTTCAAGCCCATACGGTAAGTGGCGTACATAACTGAT
CTATTCTGGCCTCTGGTTGTTTTTTCAGGCACATAACACTAATAAAGTTC
ATTCGTTCCTCTTTAAAAGGCCTCTGGTTAATG
>Probe
--------------------------TTATAAGTGGCGTACATAACT---
--------------------------------------------------
---------------------------------
>Primer2r
--------------------------------------------------
--------------------------------------------------
-------------TAAAAGGCCTCTGGTTAATG
