# Supplementary material for: Concurrent visual encounter sampling validates eDNA selectivity and sensitivity for the endangered wood turtle (Glyptemys insculpta)
Source: PLoS One. 2019 Apr 24;14(4):e0215586. doi: 10.1371/journal.pone.0215586 (PMC6481842; doi:10.1371/journal.pone.0215586)
Supplement: S1 Dataset — Accession number and alignments of published control region sequences from wood turtles and other turtle species known or suspected to co-occur with wood turtles in Virginia. (ZIP) [file pone.0215586.s001.zip › S1 Dataset/Sternotherus odoratus AF316.TXT]

>Sternotherus_odoratus_AF316138.1 Sternotherus odoratus mitochondrial control region, complete sequence Only sequence in gb
TATTAACCACATGACTATTATTAGGCTNCAATTAAATCAATGATTTTAAG
ACATAATATTAGATAATTATCTACAACATGACTATCATCGTTATCCATGG
TTATTTCTTAATTAACAACTCACGAGAAACCATCAACCCTTGTTAGTAAT
GTACGATGTCCTGCTCTTCACGCGCCTTGATTGCATATCCCCACAACTGA
TCTTTCCAAGACCTCTGGTTACACCCTCGTAGGACGGTTAACTAAGACGG
GTCAACCTGATCTTTCCAAGACCTTTTGTTGCCTTTTGGTCAGTAAGTTC
TAGACATTAATCTAATAACCTTGCTATTCCGTGGTCTTACTTGCATATCG
TAGGTATTTTTTTCTCTTTGTGTTCTCATGCCGGCATAACTGATACCTGC
CAACCGAGATTAAATTGGACTTACGTTCAATATGATTGGTCGTACAAGAT
ACCTATATGGTATTATTTAATTAATGCTTATAAGACATATTTTTTTATAA
AAATCTTCACCAGTGAATTTCCACCTAAACAACACCAAACACACAAAACA
AATGTTTATTATCGCAAACCCCCCTACCCCCGTTAAACTAACATTCAGCC
CAACATAGCTACTTACTTCTTGCCAAACCCCTAAAACAAGAATAACTAAT
CTGACATAAACGCTAGTATACAAGTACTCACCACCCTAAAATAAACTTCG
TC
