# Supplementary material for: Concurrent visual encounter sampling validates eDNA selectivity and sensitivity for the endangered wood turtle (Glyptemys insculpta)
Source: PLoS One. 2019 Apr 24;14(4):e0215586. doi: 10.1371/journal.pone.0215586 (PMC6481842; doi:10.1371/journal.pone.0215586)
Supplement: S1 Dataset — Accession number and alignments of published control region sequences from wood turtles and other turtle species known or suspected to co-occur with wood turtles in Virginia. (ZIP) [file pone.0215586.s001.zip › S1 Dataset/Terrapene carolina.TXT]

>Primer1f
ACAACGTTACCAGTTTCAGG------------------------------
--------------------------------------------------
---------------------------------
>HQ639011.1 Terrapene carolina carolina haplotype 30 D-loop, partial sequence; mitochondrial
ACAACATTACCAGTTTCAGGCCCATATAACAAGTGGCGTACATAACTGAT
CTATTCTGGCCTCTGGTTGTTTTTTCAGGCACATAATACTAATAAAGTTC
ATTCGTTTCTCTTTAAAAGGCCTCTGGTTAATG
>HQ639009.1 Terrapene carolina carolina haplotype 28 D-loop, partial sequence; mitochondrial
ACAACATTACCAGTTTCAGGCCCATATAACAAGTGGCGTACATAACTGAT
CTATTCTGGCCTCTGGTTGTTTTTTCAGGCACATAATACCAATAAAGTTC
ATTCGTTTCTCTTTAAAAGGCCTCTGGTTAATG
>HQ639008.1 Terrapene carolina triunguis haplotype 27 D-loop, partial sequence; mitochondrial
ACAACATTACCAGTTTCAGGCCCATATAATAAGTGGCGTACATAACTGAT
CTATTCTGGCCTCTGGTTGTTTTTTCAGGCACATAATACTAATAAAGTTC
ATTCGTTCCTCTTTAAAAGGCCTCTGGTTAATG
>HQ639007.1 Terrapene carolina carolina haplotype 26 D-loop, partial sequence; mitochondrial
ACAACATTACCAGTTTCAGGCCCATATAACAAGTGGCGTACATAACTGAT
CTATTCTGGCCTCTGGTTGTTTTTTCAGGCACATAATACCAATAAAGTTC
ATTCGTTTCTCTTTAAAAGGCCTCTGGTTAATG
>HQ639006.1 Terrapene carolina carolina haplotype 25 D-loop, partial sequence; mitochondrial
ACAACATTACCAGTTTCAGGCCCATATAACAAGTGGCGTACATAACTGAT
CTATTCTGGCCTCTGGTTGTTTTTTCAGGCACATAATACTAATAAAGTTC
ATTCGTTTCTCTTTAAAAGGCCTCTGGTTAATG
>HQ639004.1 Terrapene carolina haplotype 23 D-loop, partial sequence; mitochondrial
ACAACATTACCAGTTTCAGGCCCATATAATAAGTGGCGTACATAACTGAT
CTATTCTGGCCTCTGGTTGTTTTTTCAGGCACATAATACTAATAAAGTTC
ATTCGTTTCTCTTTAAAAGGCCTCTGGTTAATG
>HQ639001.1 Terrapene carolina carolina haplotype 20 D-loop, partial sequence; mitochondrial
ACAACATTACCAGTTTCAGGCCCATATAACAAGTGGCGTACATAACTGAT
CTATTCTGGCCTCTGGTTGTTTTTTCAGGCACATAATACCAATAAAGTTC
ATTCGTTTCTCTTTAAAAGGCCTCTGGTTAATG
>HQ639002.1 Terrapene carolina carolina haplotype 21 D-loop, partial sequence; mitochondrial
ACAACATTACCAGTTTCAGGCCCATATAACAAGTGGCGTACATAACTGAT
CTATTCTGGCCTCTGGTTGTTTTTTCAGGCACATAATACTAATAAAGTTC
ATTCGTTTCTCTTTAAAAGGCCTCTGGTTAATG
>HQ639003.1 Terrapene carolina bauri haplotype 22 D-loop, partial sequence; mitochondrial
ACAACATTACCAGTTTCAAGCCCATATGATAGATGGCGTACATAACTGAT
CTATTCTGGCCTCTGGTTGTTTTTTCAAGCACATAATACTAATAAAGTTC
ATTCGTTCCCCTTTAAAAGGCCTCTGGTTAATG
>HQ639005.1 Terrapene carolina carolina haplotype 24 D-loop, partial sequence; mitochondrial
ACAACATTACCAGTTTCAGGCCCATATAACAAGTGGCGTACATAACTGAT
CTATTCTGGCCTCTGGTTGTTTTTTCAGGCACATAACACTAATAAAGTTC
ATTCGTTTCTCTTTAAAAGGCCTCTGGTTAATG
>KX558429.1 Terrapene carolina voucher HBS27240 D-loop, partial sequence; mitochondrial
ACAACATTACCAGTTTCAGGCCCATATAACAAGTGGCGTACATAACTGAT
CTATTCTGGCCTCTGGTTGTTTTTTCAGGCACATAATACTAATAAAGTTC
ATTCGTTTCTCTTTAAAAGGCCTCTGGTTAATG
>KX558428.1 Terrapene carolina voucher HBS108689 D-loop, partial sequence; mitochondrial
ACAACATTACCAGTTTCAAGCCCATATAATAAGTGGCGTACATAACTGAT
CTATTCTGGCCTCTGGTTGTTTTTTCAGGCACATAATACTAATAAAGTTC
ATTCGTTTCTCTTTAAAAGGCCTCTGGTTAATG
>HQ639016.1 Terrapene carolina triunguis haplotype 35 D-loop, partial sequence; mitochondrial
ACAACATTACCAGTTTCAGGCCCATACAATTAGTGGCGTACATAACTGAT
CTATTCTGGCCTCTGGTTGTTTTTTCAGGCACATAATACTAATAAAGTCC
ATTCGTTCCTCTTTAAAAGGCCTCTGGTTAATG
>HQ639015.1 Terrapene carolina carolina haplotype 34 D-loop, partial sequence; mitochondrial
ACAACATTACCAGTTTCAGGCCCATATAACAAGTGGCGTACATAACTGAT
CTATTCTGGCCTCTGGTTGTTTTTTCAGGCACATAATACNAATAAAGTTC
ATTCGTTNCTCTTTAAAAGGCCTCTGGTTAATG
>HQ639014.1 Terrapene carolina triunguis haplotype 33 D-loop, partial sequence; mitochondrial
ACAACATTACCAGTTTCAGGCCCATACAATAAGTGGCGTACATAACTGAT
CTATTCTGGCCTCTGGTTGTTTTTTCAGGCACATAATACTAATAAAGTCC
ATTCGTTCCTCTTTAAAAGGCCTCTGGTTAATG
>HQ639010.1 Terrapene carolina carolina haplotype 29 D-loop, partial sequence; mitochondrial
ACAACATTACCAGTTTCAGGCCCATATAACAAGTGGCGTACATAACTGAT
CTATTCTGGCCTCTGGTTGTTTTTTCAGGCACATAATACTAATAAAGTTC
ATTCGTTTCTCTTTAAAAGGCCTCTGGTTAATG
>HQ639012.1 Terrapene carolina carolina haplotype 31 D-loop, partial sequence; mitochondrial
ACAACATTACCAGTTTCAGGCCCATATAACAAGTGGCGTACATAACTGAT
CTATTCTGGCCTCTGGTTGTTTTTTCAGGCACATAATACTAATAAAGTTC
ATTCGTTTCTCTTTAAAAGGCCTCTGGTTAATG
>HQ639013.1 Terrapene carolina triunguis haplotype 32 D-loop, partial sequence; mitochondrial
ACAACATTACCAGTTTCAGGCCCATACAATAAGTGGCGTACATAACTGAT
CTATTCTGGCCTCTGGTTGTTTTTTCAGGCACATAATACTAATAAAGTTC
ATTCGTTCCTCTTTAAAAGGCCTCTGGTTAATG
>HQ638982.1 Terrapene carolina carolina haplotype 1 D-loop, partial sequence; mitochondrial
ACAACATTACCAGTTTCAGGCCCATATAACAAGTGGCGTACATAACTGAT
CTATTCTGGCCTCTGGTTGTTTTTTCAGGCACATAATACCAATAAAGTTC
ATTCGTTTCTCTTTAAAAGGCCTCTGGTTAATG
>HQ638983.1 Terrapene carolina haplotype 2 D-loop, partial sequence; mitochondrial
ACAACATTACCAGTTTCAAGCCCATATGATAAGTGGCGTACATAACTGAT
CTATTCTGGCCTCTGGTTGTTTTTTCAGGCACATAATACTAATAAAGTTC
ATTCGTTCCTCTTTAAAAGGCCTCTGGTTAATG
>HQ638984.1 Terrapene carolina carolina haplotype 3 D-loop, partial sequence; mitochondrial
ACAACATTACCAGTTTCAGGCCCATATAACAAGTGGCGTACATAACTGAT
CTATTCTGGCCTCTGGTTGTTTTTTCAGGCACATAATACCAATAAAGTTC
ATTCGTTTCTCTTTAAAAGGCCTCTGGTTAATG
>HQ638985.1 Terrapene carolina haplotype 4 D-loop, partial sequence; mitochondrial
ACAACATTACCAGTTTCAAGCCCATATGATAAGTGGCGTACATAACTGAT
CTATTCTGGCCTCTGGTTGTTTTTTCAGGCACATAATACTAATAAAGTTC
ATTCGTTCCTCTTTAAAAGGCCTCTGGTTAATG
>HQ638986.1 Terrapene carolina carolina haplotype 5 D-loop, partial sequence; mitochondrial
ACAACATTACCAGTTTCAGGCCCATATGATAAGTGGCGTACATAACTGAT
CTATTCTGGCCTCTGGTTGTTTTTTCAGGCACATAATACCAATAAAGTTC
ATTCGTTTCTCTTTAAAAGGCCTCTGGTTAATG
>HQ638987.1 Terrapene carolina carolina haplotype 6 D-loop, partial sequence; mitochondrial
ACAACATTACCAGTTTCAGGCCCATATAACAAGTGGCGTACATAACTGAT
CTATTCTGGCCTCTGGTTGTTTTTTCAGGCACATAATACTAATAAAGTTC
ATTCGTTTCTCTTTAAAAGGCCTCTGGTTAATG
>HQ638988.1 Terrapene carolina carolina haplotype 7 D-loop, partial sequence; mitochondrial
ACAACATTACCAGTTTCAGGCCCATATAATAAGTGGCGTACATAACTGAT
CTATTCTGGCCTCTGGTTGTTTTTTCAGGCACATAATACTAATAAAGTTC
ATTCGTTTCTCTTTAAAAGGCCTCTGGTTAATG
>HQ638989.1 Terrapene carolina carolina haplotype 8 D-loop, partial sequence; mitochondrial
ACAACATTACCAGTTTCAGGCCCATATAACAAGTGGCGTACATAACTGAT
CTATTCTGGCCTCTGGTTGTTTTTTCAGGCACATAATACTAATAAAGTTC
ATTCGTTTCTCTTTAAAAGGCCTCTGGTTAATG
>HQ638991.1 Terrapene carolina carolina haplotype 10 D-loop, partial sequence; mitochondrial
ACAACATTACCAGTTTCAGGCCCATATAACAAGTGGCGTACATAACTGAT
CTATTCTGGCCTCTGGTTGTTTTTTCAGGCACATAATACCAATAAAGTTC
ATTCGTTCCTCTTTAAAAGGCCTCTGGTTAATG
>HQ638990.1 Terrapene carolina carolina haplotype 9 D-loop, partial sequence; mitochondrial
ACAACATTACCAGTTTCAGGCCCATATAACAAGTGGCGTACATAACTGAT
CTATTCTGGCCTCTGGTTGTTTTTTCAGGCACATAATACTAATAAAGTTC
ATTCGTTTCTCTTTAAAAGGCCTCTGGTTAATG
>HQ639000.1 Terrapene carolina bauri haplotype 19 D-loop, partial sequence; mitochondrial
ACAACATTACCAGTTTCAGGCCCATATAATAGATGGCGTACATAACTGAT
CTATTCTGGCCTCTGGTTGTTTTTTCAGGCACATAATACTAATAAAGTTC
ATTCGTTCCCCTTTAAAAGGCCTCTGGTTAATG
>HQ638999.1 Terrapene carolina bauri haplotype 18 D-loop, partial sequence; mitochondrial
ACAACATTACCAGTTTCAAGCCCATATGATAGATGGCGTACATAACTGAT
CTATTCTGGCCTCTGGTTGTTTTTTCAAGCACATAATACTAATAAAGTTC
ATTCGTTCCCCTTTAAAAGGCCTCTGGTTAATG
>HQ638998.1 Terrapene carolina haplotype 17 D-loop, partial sequence; mitochondrial
ACAACATTACCAGTTTCAAGCCCATATGATAAGTGGCGTACATAACTGAT
CTATTCTGGCCTCTGGTTGTTTTTTCAGGCACATAATACTAATAAAGTTC
ATTCGTTCCTCTTTAAAAGGCCTCTGGTTAATG
>HQ638996.1 Terrapene carolina haplotype 15 D-loop, partial sequence; mitochondrial
ACAACATTACCAGTTTCAAGCCCATATGATAAGTGGCGTACATAACTGAT
CTATTCTGGCCTCTGGTTGTTTTTTCAGGCACATAATACTAATAAAGTTC
ATTCGTTCCTCTTTAAAAGGCCTCTGGTTAATG
>HQ638997.1 Terrapene carolina carolina haplotype 16 D-loop, partial sequence; mitochondrial
ACAACATTACCAGTTTCAGGCCCATATAATAAGTGGCGTACATAACTGAT
CTATTCTGGCCTCTGGTTGTTTTTTCAGGCACATAATACTAATAAAGTTC
ATTCGTTTCTCTTTAAAAGGCCTCTGGTTAATG
>HQ638992.1 Terrapene carolina carolina haplotype 11 D-loop, partial sequence; mitochondrial
ACAACATTACCAGTTTCAGGCCCATATAACAAGTGGCGTACATAACTGAT
CTATTCTGGCCTCTGGTTGTTTTTTCAGGCACATAATACCAATAAAGTTC
ATTCGTTTCTCTTTAAAAGGCCTCTGGTTAATG
>HQ638993.1 Terrapene carolina haplotype 12 D-loop, partial sequence; mitochondrial
ACAACATTACCAGTTTCAAGCCCATATGATAAGTGGCGTACATAACTGAT
CTATTCTGGCCTCTGGTTGTTTTTTCAGGCACATAACACTAATAAAGTTC
ATTCGTTTCTCTTTAAAAGGCCTCTGGTTAATG
>HQ638995.1 Terrapene carolina triunguis haplotype 14 D-loop, partial sequence; mitochondrial
ACAACATTACCAGTTTCAGGCCCATACAATAAGTGGCGTACATAACTGAT
CTATTCTGGCCTCTGGTTGTTTTTTCAGGCACATAATACTAATAAAGTTC
ATTCGTTCCTCTTTAAAAGGCCTCTGGTTAATG
>HQ638994.1 Terrapene carolina haplotype 13 D-loop, partial sequence; mitochondrial
ACAACATTACCAGTTTCAAGCCCATATGATAAGTGGCGTACATAACTGAT
CTATTCTGGCCTCTGGTTGTTTTTTCAGGCACATAATACTAATAAAGTTC
ATTCGTTCCTCTTTAAAAGGCCTCTGGTTAATG
>Probe
--------------------------TTATAAGTGGCGTACATAACT---
--------------------------------------------------
---------------------------------
>Primer2r
--------------------------------------------------
--------------------------------------------------
-------------TAAAAGGCCTCTGGTTAATG
