# Supplementary material for: Concurrent visual encounter sampling validates eDNA selectivity and sensitivity for the endangered wood turtle (Glyptemys insculpta)
Source: PLoS One. 2019 Apr 24;14(4):e0215586. doi: 10.1371/journal.pone.0215586 (PMC6481842; doi:10.1371/journal.pone.0215586)
Supplement: S1 Dataset — Accession number and alignments of published control region sequences from wood turtles and other turtle species known or suspected to co-occur with wood turtles in Virginia. (ZIP) [file pone.0215586.s001.zip › S1 Dataset/Trachemys scripta.TXT]

>GQ395766.1 Trachemys scripta isolate TSUC01 control region, partial sequence; mitochondrial
GCAACATCACTAGTTTCACGTCCATATATAGGTGGCGTACATAACTGGTT
TTTAAAAGGCCTCTGGTTGTTTTTTCAGGCACATTGTACTAATAGAGTTC
ATACGTTTCCTTTTAAAAGGCCTCTGGTTAATG
>GQ395767.1 Trachemys scripta isolate TSUC07 control region, partial sequence; mitochondrial
GCAACATCACTAGTTTCACGTCCATATATAGGTGGCGTACATAACTGGTT
TTTAAAAGGCCTCTGGTTGTTTTTTCAGGCACATTGTACTAATAGAGTTC
ATACGTTTCCTTTTAAAAGGCCTCTGGTTAATG
>JQ963880.1 Trachemys scripta elegans voucher HBS27294 control region, partial sequence; mitochondrial
GCAACATCACTAGTTTCACGTCCATATATAGGTGGCGTACATAACTGGTT
TTTAAAAGGCCTCTGGTTGTTTTTTCAGGCACATTGTACTAATAGAGTTC
ATACGTTTCCTTTTAAAAGGCCTCTGGTTAATG
>Trachemys_scripta_KX558436.1 Trachemys scripta elegans voucher HBS23001 D-loop, partial sequence; mitochondrial
GCAACATCACTAGTTTCACGTCCATATATAGGTGGCGTACATAACTGGTT
TTTAAAAGGCCTCTGGTTGTTTTTTCAGGCACATTGTACTAATAGAGTTC
ATACGTTTCCTTTTAAAAGGCCTCTGGTTAATG
>Primer1f
ACAACGTTACCAGTTTCAGG------------------------------
--------------------------------------------------
---------------------------------
>Primer2r
--------------------------------------------------
--------------------------------------------------
-------------TAAAAGGCCTCTGGTTAATG
>Probe
-------------------------TTATAAGTGGCGTACATAACT----
--------------------------------------------------
---------------------------------
